# Supplementary material for: Systematic identification of intron retention associated variants from massive publicly available transcriptome sequencing data
Source: Nat Commun. 2022 Sep 29;13:5357. doi: 10.1038/s41467-022-32887-9 (PMC9522810; doi:10.1038/s41467-022-32887-9)
Supplement: Supplementary file 9 — Source Data [file 41467_2022_32887_MOESM9_ESM.zip]

Archive with 50 entries (49 files):
- SourceData/
- __MACOSX/._SourceData
- SourceData/Figure6a_source.tsv
- __MACOSX/SourceData/._Figure6a_source.tsv
- SourceData/SupplementaryFigure8_source.tsv
- __MACOSX/SourceData/._SupplementaryFigure8_source.tsv
- SourceData/Figure3d_source.tsv
- __MACOSX/SourceData/._Figure3d_source.tsv
- SourceData/SupplementaryFigure9a_source.tsv
- __MACOSX/SourceData/._SupplementaryFigure9a_source.tsv
- SourceData/SupplementaryFigure5_source.tsv
- __MACOSX/SourceData/._SupplementaryFigure5_source.tsv
- SourceData/SupplementaryFigure17a_source.tsv
- __MACOSX/SourceData/._SupplementaryFigure17a_source.tsv
- SourceData/Figure4b_source.tsv
- __MACOSX/SourceData/._Figure4b_source.tsv
- SourceData/Figure3a_source.tsv
- __MACOSX/SourceData/._Figure3a_source.tsv
- SourceData/SupplementaryFigure16b_source.tsv
- __MACOSX/SourceData/._SupplementaryFigure16b_source.tsv
- SourceData/SupplementaryFigure7_source.tsv
- __MACOSX/SourceData/._SupplementaryFigure7_source.tsv
- SourceData/Figure2b_source.tsv
- __MACOSX/SourceData/._Figure2b_source.tsv
- SourceData/Figure3c_source.tsv
- __MACOSX/SourceData/._Figure3c_source.tsv
- SourceData/SupplementaryFigure13b_source.tsv
- __MACOSX/SourceData/._SupplementaryFigure13b_source.tsv
- SourceData/Figure4c_source.tsv
- __MACOSX/SourceData/._Figure4c_source.tsv
- SourceData/SupplementaryFigure13a_source.tsv
- __MACOSX/SourceData/._SupplementaryFigure13a_source.tsv
- SourceData/SupplementaryFigure16a_source.tsv
- __MACOSX/SourceData/._SupplementaryFigure16a_source.tsv
- SourceData/SupplementaryFigure4_source.tsv
- __MACOSX/SourceData/._SupplementaryFigure4_source.tsv
- SourceData/Figure2d_source.tsv
- __MACOSX/SourceData/._Figure2d_source.tsv
- SourceData/Figure2c_source.tsv
- __MACOSX/SourceData/._Figure2c_source.tsv
- SourceData/Figure3b_source.tsv
- __MACOSX/SourceData/._Figure3b_source.tsv
- SourceData/SupplementaryFigure9b_source.tsv
- __MACOSX/SourceData/._SupplementaryFigure9b_source.tsv
- SourceData/SupplementaryFigure17b_source.tsv
- __MACOSX/SourceData/._SupplementaryFigure17b_source.tsv
- SourceData/Figure4d_source.tsv
- __MACOSX/SourceData/._Figure4d_source.tsv
- SourceData/SupplementaryFigure6_source.tsv
- __MACOSX/SourceData/._SupplementaryFigure6_source.tsv
