# Supplementary material for: Systematic identification of intron retention associated variants from massive publicly available transcriptome sequencing data
Source: Nat Commun. 2022 Sep 29;13:5357. doi: 10.1038/s41467-022-32887-9 (PMC9522810; doi:10.1038/s41467-022-32887-9)
Supplement: Supplementary file 9 — Source Data [file 41467_2022_32887_MOESM9_ESM.zip › SourceData/Figure6a_source.tsv]

Mutation_key	Mutation_status	Tissue	IR_ratio_values
chr1,42752532,C,A P3H1	FALSE	Adipose-Subcutaneous	0, 0, 0, 0, 0, 0, 0, 0, 0, 0, 0, 0, 0, 0.0111, 0, 0, 0, 0.0088, 0, 0.018, 0.0092, 0, 0, 0, 0.006, 0, 0.0217, 0, 0, 0, 0, 0, 0, 0, 0, 0.0072, 0, 0.0119, 0.0143, 0, 0, 0.0086, 0, 0, 0, 0, 0, 0, 0, 0, 0, 0, 0, 0, 0, 0, 0.0092, 0, 0, 0, 0.0078, 0.012, 0, 0.01, 0.023, 0.0104, 0, 0, 0, 0.006, 0, 0, 0, 0, 0.0087, 0, 0, 0, 0, 0, 0, 0.0069, 0, 0, 0.0088, 0, 0, 0.0051, 0, 0, 0, 0, 0, 0.0122, 0.0159, 0, 0.0…
chr1,42752532,C,A P3H1	FALSE	Artery-Aorta	0, 0, 0, 0.0097, 0, 0.0088, 0, 0, 0, 0, 0, 0, 0, 0, 0, 0, 0, 0, 0, 0.0051, 0, 0.0046, 0, 0, 0, 0, 0.0072, 0, 0, 0.0088, 0, 0, 0, 0, 0, 0.0115, 0, 0.0112, 0, 0, 0.0075, 0, 0, 0, 0, 0.0136, 0, 0, 0, 0, 0.0073, 0, 0.0063, 0, 0, 0, 0, 0, 0, 0, 0, 0.0057, 0, 0, 0, 0, 0, 0, 0, 0, 0.0098, 0, 0, 0, 0, 0, 0.0115, 0, 0.0119, 0, 0, 0, 0, 0, 0.0286, 0.0104, 0, 0, 0.0067, 0.0127, 0, 0, 0, 0.0169, 0, 0.0127, 0…
chr1,42752532,C,A P3H1	FALSE	Artery-Coronary	0, 0, 0, 0, 0, 0, 0, 0, 0, 0, 0, 0, 0, 0, 0, 0, 0, 0, 0, 0.0102, 0, 0, 0, 0, 0, 0.0116, 0, 0, 0.0079, 0.0131, 0, 0, 0, 0.011, 0, 0, 0, 0, 0, 0, 0, 0.0109, 0, 0, 0, 0, 0, 0, 0, 0, 0, 0.0114, 0.006, 0, 0, 0, 0, 0, 0, 0, 0, 0, 0, 0, 0, 0, 0.0061, 0, 0, 0, 0, 0, 0, 0, 0, 0, 0, 0, 0, 0, 0, 0.0074, 0, 0, 0, 0, 0, 0, 0, 0, 0, 0, 0, 0, 0, 0, 0, 0, 0, 0, 0, 0, 0, 0.0067, 0, 0, 0, 0.0159, 0.0105, 0, 0.0395…
chr1,42752532,C,A P3H1	FALSE	Artery-Tibial	0.0141, 0, 0, 0.0109, 0, 0.0149, 0, 0, 0, 0, 0, 0, 0, 0, 0, 0, 0, 0, 0.0161, 0, 0, 0, 0, 0, 0, 0, 0, 0, 0.0123, 0, 0, 0, 0, 0, 0, 0, 0, 0, 0, 0, 0, 0, 0, 0, 0, 0, 0, 0, 0, 0, 0, 0, 0, 0.0105, 0, 0, 0, 0.0108, 0, 0, 0, 0, 0, 0, 0, 0.01, 0, 0, 0, 0, 0, 0, 0, 0, 0, 0, 0, 0, 0, 0, 0, 0, 0, 0, 0.0183, 0, 0.0122, 0.0111, 0.0127, 0, 0, 0, 0, 0, 0, 0, 0.0123, 0.011, 0, 0, 0, 0, 0, 0.0083, 0, 0, 0, 0, 0, …
chr1,42752532,C,A P3H1	FALSE	Cells-Transformed fibroblasts	0, 0, 0, 0, 0, 0, 0, 0, 0, 0, 0, 0, 0, 0, 0, 0, 0, 0, 0, 0, 0, 0, 0.0021, 0, 0.0039, 0, 0, 0, 0, 0, 0, 0.0039, 0, 0, 0, 0, 0, 0, 0, 0, 0, 0, 0, 0, 0, 0, 0, 0, 0, 0, 0, 0, 0.0021, 0.0023, 0, 0, 0, 0, 0.0053, 0, 0, 0, 0.0025, 0, 0, 0, 0, 0.0019, 0, 0, 0.0027, 0, 0, 0, 0, 0, 0, 0, 0, 0.0038, 0, 0, 0, 0, 0, 0.0045, 0, 0, 0, 0, 0, 0, 0, 0, 0, 0, 0, 0, 0, 0, 0, 0, 0, 0, 0, 0, 0, 0, 0, 0, 0, 0, 0, 0, 0.…
chr1,42752532,C,A P3H1	FALSE	Heart-Left Ventricle	0.0417, 0, 0, 0, 0, 0, 0, 0, 0, 0, 0, 0, 0, 0, 0.0143, 0, 0, 0.009, 0, 0, 0, 0, 0, 0, 0, 0, 0, 0.0333, 0, 0, 0, 0, 0, 0, 0, 0, 0.0233, 0, 0, 0, 0, 0, 0, 0, 0, 0, 0, 0, 0, 0, 0, 0, 0, 0, 0, 0, 0, 0, 0, 0, 0, 0, 0, 0, 0, 0, 0, 0, 0, 0, 0, 0, 0, 0, 0, 0, 0, 0, 0, 0, 0, 0, 0, 0, 0, 0.0417, 0, 0, 0, 0, 0, 0, 0, 0, 0, 0, 0, 0, 0, 0, 0, 0, 0, 0, 0, 0, 0, 0, 0, 0, 0, 0, 0, 0, 0, 0, 0, 0, 0, 0, 0, 0, 0, 0…
chr1,42752532,C,A P3H1	FALSE	Liver	0, 0, 0, 0, 0, 0, 0, 0, 0, 0, 0, 0, 0, 0, 0, 0, 0.0145, 0, 0, 0, 0.0095, 0, 0, 0, 0, 0, 0, 0, 0, 0, 0, 0, 0, 0, 0, 0.0267, 0, 0, 0, 0, 0, 0, 0, 0, 0, 0, 0, 0, 0, 0, 0, 0, 0, 0, 0, 0, 0, 0, 0, 0, 0, 0, 0, 0, 0, 0, 0, 0, 0, 0.0023, 0, 0, 0, 0, 0, 0, 0, 0, 0, 0.0278, 0, 0, 0, 0, 0, 0, 0, 0, 0.0063, 0, 0, 0, 0, 0, 0, 0.0182, 0, 0, 0, 0, 0, 0, 0, 0, 0, 0.0164, 0, 0, 0, 0, 0, 0, 0, 0.0253, 0.0096, 0, 0…
chr1,42752532,C,A P3H1	FALSE	Lung	0, 0.0152, 0, 0, 0.0115, 0.0091, 0, 0, 0, 0, 0.007, 0, 0, 0, 0, 0.01, 0, 0, 0, 0, 0.0073, 0, 0.0074, 0, 0, 0, 0, 0.0088, 0.0076, 0, 0, 0, 0, 0, 0, 0, 0, 0, 0, 0, 0, 0, 0, 0, 0, 0.0104, 0, 0, 0, 0.0079, 0, 0, 0.0111, 0, 0, 0.037, 0, 0, 0.027, 0.0048, 0, 0, 0, 0, 0, 0, 0, 0, 0, 0, 0, 0, 0, 0, 0.0087, 0.0213, 0, 0, 0, 0, 0, 0, 0.0046, 0, 0, 0, 0, 0, 0, 0, 0.0129, 0, 0.0095, 0, 0.0074, 0, 0, 0, 0, 0,…
chr1,42752532,C,A P3H1	FALSE	Muscle-Skeletal	0, 0, 0, 0, 0, 0, 0, 0.0714, 0, 0, 0, 0, 0, 0, 0, 0, 0, 0, 0, 0, 0, 0, 0, 0, 0, 0, 0, 0, 0, 0, 0, 0, 0, 0, 0, 0, 0, 0, 0, 0, 0, 0, 0, 0, 0, 0, 0, 0, 0, 0, 0, 0, 0, 0, 0, 0, 0, 0, 0, 0, 0, 0, 0, 0, 0, 0, 0, 0, 0, 0, 0, 0, 0, 0, 0, 0, 0.0526, 0, 0.0476, 0, 0, 0, 0, 0, 0, 0, 0, 0, 0, 0, 0, 0, 0, 0, 0, 0, 0, 0, 0, 0, 0, 0, 0, 0, 0, 0, 0, 0, 0, 0, 0, 0, 0, 0, 0, 0, 0, 0, 0, 0, 0, 0, 0, 0, 0, 0, 0, 0, …
chr1,42752532,C,A P3H1	FALSE	Pancreas	0, 0, 0, 0, 0, 0, 0, 0, 0, 0, 0, 0.0323, 0, 0, 0, 0, 0, 0, 0, 0, 0, 0, 0, 0, 0, 0, 0, 0.0303, 0, 0, 0, 0, 0, 0, 0, 0, 0, 0, 0, 0, 0, 0, 0, 0, 0, 0, 0, 0, 0, 0, 0, 0, 0, 0, 0, 0.027, 0, 0, 0, 0, 0, 0, 0, 0.0238, 0, 0, 0, 0, 0, 0, 0, 0, 0, 0, 0, 0, 0, 0, 0, 0, 0, 0, 0, 0, 0, 0, 0, 0, 0, 0, 0, 0, 0, 0, 0, 0, 0, 0.0107, 0, 0, 0, 0, 0, 0, 0, 0, 0, 0, 0, 0, 0, 0, 0, 0, 0, 0, 0.02, 0, 0, 0, 0, 0, 0, 0, …
chr1,42752532,C,A P3H1	FALSE	Prostate	0, 0, 0, 0, 0, 0, 0, 0, 0, 0, 0, 0, 0, 0, 0, 0.0072, 0, 0, 0, 0, 0, 0, 0, 0, 0, 0, 0, 0, 0, 0, 0, 0, 0, 0, 0, 0, 0, 0, 0, 0, 0, 0, 0, 0, 0, 0, 0, 0, 0, 0, 0.0051, 0, 0, 0, 0, 0, 0, 0.0171, 0, 0, 0, 0, 0, 0, 0, 0, 0, 0, 0, 0, 0, 0.0109, 0, 0, 0, 0, 0, 0, 0, 0, 0, 0, 0, 0, 0, 0, 0, 0, 0, 0, 0, 0, 0, 0, 0, 0, 0, 0, 0, 0, 0, 0, 0, 0.0112, 0, 0, 0, 0, 0, 0.037, 0, 0, 0, 0, 0, 0, 0, 0.0204
chr1,42752532,C,A P3H1	FALSE	Spleen	0, 0, 0, 0, 0, 0, 0.0065, 0, 0, 0, 0, 0, 0.0077, 0, 0, 0, 0, 0, 0, 0, 0, 0, 0, 0, 0, 0, 0, 0, 0, 0, 0, 0, 0, 0, 0, 0, 0, 0, 0.0105, 0, 0, 0, 0, 0, 0, 0.0054, 0, 0, 0, 0, 0, 0, 0, 0, 0, 0, 0, 0, 0, 0, 0, 0, 0, 0, 0, 0, 0, 0, 0, 0, 0, 0, 0, 0, 0, 0, 0, 0, 0, 0, 0, 0, 0, 0.0069, 0, 0.0237, 0, 0, 0, 0, 0.006, 0, 0, 0, 0, 0.0248, 0.0094, 0, 0, 0, 0, 0, 0.0091, 0, 0, 0, 0, 0, 0, 0, 0, 0, 0, 0, 0, 0, 0
chr1,42752532,C,A P3H1	FALSE	Stomach	0, 0, 0, 0, 0, 0, 0, 0, 0, 0, 0, 0, 0, 0, 0, 0, 0, 0, 0, 0, 0, 0.0189, 0, 0, 0, 0.0081, 0, 0, 0, 0, 0, 0, 0, 0, 0, 0, 0, 0, 0, 0, 0, 0, 0, 0, 0, 0, 0, 0, 0, 0, 0, 0, 0, 0, 0, 0, 0, 0.0179, 0, 0.0106, 0, 0, 0, 0, 0, 0, 0, 0.0106, 0, 0.0147, 0, 0, 0, 0.0349, 0.0294, 0, 0, 0, 0, 0, 0, 0, 0, 0, 0, 0, 0, 0, 0, 0, 0, 0, 0, 0, 0, 0, 0, 0, 0, 0, 0, 0, 0, 0, 0, 0, 0, 0, 0, 0, 0, 0, 0, 0, 0, 0, 0, 0, 0, 0,…
chr1,42752532,C,A P3H1	FALSE	Testis	0, 0.0073, 0, 0, 0, 0, 0, 0, 0, 0, 0.0059, 0, 0, 0, 0, 0, 0, 0, 0, 0, 0, 0.007, 0.0112, 0, 0.0206, 0.0058, 0, 0.0082, 0, 0, 0, 0, 0, 0, 0, 0, 0, 0, 0, 0, 0.018, 0.0345, 0, 0.0104, 0, 0, 0.0117, 0.0068, 0, 0, 0, 0.006, 0, 0, 0, 0, 0, 0, 0.0044, 0, 0.0053, 0, 0, 0, 0, 0, 0, 0, 0, 0, 0, 0, 0, 0, 0, 0, 0, 0, 0, 0.0061, 0, 0, 0.0057, 0, 0, 0, 0.0165, 0, 0.0042, 0, 0, 0.0094, 0, 0, 0.0075, 0, 0, 0, 0.0…
chr1,42752532,C,A P3H1	FALSE	Thyroid	0, 0, 0, 0, 0, 0, 0, 0, 0, 0, 0, 0, 0, 0.0123, 0, 0, 0, 0, 0, 0, 0, 0, 0, 0, 0, 0, 0, 0, 0, 0, 0, 0, 0, 0, 0, 0, 0, 0, 0, 0, 0, 0, 0, 0, 0, 0.0149, 0, 0.0152, 0, 0, 0, 0, 0, 0, 0, 0, 0.0135, 0, 0, 0, 0, 0, 0, 0.0164, 0, 0, 0, 0, 0, 0, 0, 0, 0.0139, 0, 0, 0, 0, 0, 0, 0, 0, 0, 0, 0, 0, 0, 0, 0, 0.0247, 0.009, 0.0132, 0, 0.0118, 0, 0, 0, 0, 0, 0, 0, 0, 0, 0, 0, 0, 0, 0.0119, 0, 0, 0, 0, 0, 0, 0, 0, …
chr1,42752532,C,A P3H1	FALSE	Whole Blood	0, 0, 0, 0, 0, 0, 0, 0, 0, 0, 0, 0, 0, 0, 0, 0, 0, 0, 0, 0, 0, 0, 0, 0, 0, 0, 0, 0, 0, 0, 0, 0, 0, 0, 0, 0, 0, 0, 0, 0, 0, 0, 0, 0, 0, 0, 0, 0, 0, 0, 0, 0, 0, 0, 0, 0, 0, 0, 0, 0, 0, 0, 0, 0, 0, 0, 0, 0, 0, 0, 0, 0, 0, 0, 0, 0, 0, 0, 0, 0, 0, 0, 0, 0.0133, 0, 0, 0, 0, 0, 0, 0, 0, 0, 0, 0, 0, 0, 0, 0, 0, 0, 0, 0, 0, 0, 0, 0, 0, 0, 0, 0, 0, 0, 0, 0, 0, 0, 0, 0, 0, 0, 0, 0, 0, 0, 0, 0, 0, 0, 0, 0, 0…
chr1,42752532,C,A P3H1	TRUE	Adipose-Subcutaneous	0.198
chr1,42752532,C,A P3H1	TRUE	Artery-Aorta	0.0411
chr1,42752532,C,A P3H1	TRUE	Artery-Coronary	0.0551
chr1,42752532,C,A P3H1	TRUE	Artery-Tibial	0.1731
chr1,42752532,C,A P3H1	TRUE	Cells-Transformed fibroblasts	0.0091
chr1,42752532,C,A P3H1	TRUE	Heart-Left Ventricle	0.2105, 0.1333, 0.1724
chr1,42752532,C,A P3H1	TRUE	Liver	0.0526
chr1,42752532,C,A P3H1	TRUE	Lung	0.1154
chr1,42752532,C,A P3H1	TRUE	Muscle-Skeletal	0
chr1,42752532,C,A P3H1	TRUE	Pancreas	0.234
chr1,42752532,C,A P3H1	TRUE	Prostate	0.0357
chr1,42752532,C,A P3H1	TRUE	Spleen	0.2114
chr1,42752532,C,A P3H1	TRUE	Stomach	0.1176
chr1,42752532,C,A P3H1	TRUE	Testis	0.1479
chr1,42752532,C,A P3H1	TRUE	Thyroid	0.1928
chr1,42752532,C,A P3H1	TRUE	Whole Blood	0.0476
chr15,80180230,G,A FAH	FALSE	Adipose-Subcutaneous	0.0179, 0.0195, 0, 0.0053, 0.0145, 0, 0.008, 0.0104, 0.0118, 0.0047, 0.0068, 0.0041, 0.014, 0.0169, 0.0051, 0.0122, 0.0219, 0.0652, 0.0062, 0.0062, 0.0093, 0.0044, 0.0143, 0.0081, 0.0307, 0.0086, 0.0392, 0.0291, 0.0082, 0.0087, 0.0139, 0.0198, 0.0185, 0.0226, 0.009, 0.0556, 0.0079, 0.0127, 0, 0.0115, 0.0081, 0, 0.0191, 0.0146, 0, 0.0034, 0.0142, 0.0041, 0, 0.0118, 0.0028, 0.0213, 0.0235, 0.0088, …
chr15,80180230,G,A FAH	FALSE	Adrenal Gland	0.0033, 0.0152, 0, 0, 0, 0.0328, 0.0058, 0, 0.0212, 0, 0.0121, 0.0062, 0.0139, 0.0245, 0.0054, 0.0102, 0.0057, 0.006, 0, 0.0034, 0.0052, 0.0034, 0, 0.0041, 0.0118, 0.0314, 0.0038, 0, 0.003, 0.03, 0.0078, 0.0154, 0, 0.0086, 0.0238, 0.0045, 0.0114, 0.0259, 0.0044, 0.0047, 0, 0.0058, 0.0173, 0.0125, 0.0028, 0.0038, 0.0135, 0, 0.0117, 0.0267, 0.0069, 0, 0.0031, 0.0098, 0, 0.0039, 0.0088, 0.0058, 0.00…
chr15,80180230,G,A FAH	FALSE	Artery-Aorta	0, 0, 0.0874, 0.056, 0.0137, 0, 0, 0.0723, 0, 0.0526, 0.0331, 0.0105, 0.0177, 0.0088, 0.0286, 0.0185, 0, 0.0096, 0, 0.0667, 0.0513, 0.0508, 0.04, 0.0253, 0, 0.0198, 0, 0, 0.0085, 0.0413, 0.0115, 0, 0.0114, 0.0357, 0.0357, 0, 0.0267, 0.1125, 0, 0.0292, 0.0992, 0, 0.0115, 0, 0.0238, 0.07, 0, 0.0843, 0.007, 0.0984, 0.0333, 0.013, 0, 0, 0, 0.0695, 0.0122, 0, 0.0928, 0.0672, 0.0849, 0.0972, 0.0556, 0,…
chr15,80180230,G,A FAH	FALSE	Artery-Coronary	0.0172, 0, 0.0045, 0.0072, 0.0211, 0, 0.0879, 0.0238, 0.0412, 0.0061, 0, 0, 0.0312, 0.0952, 0, 0.0113, 0.0145, 0.0811, 0.0556, 0, 0.0048, 0.1212, 0.0149, 0, 0.0317, 0.0125, 0.0116, 0.0064, 0.0039, 0, 0, 0.0652, 0, 0.0789, 0.0133, 0.0316, 0.0089, 0, 0.0211, 0.0226, 0, 0.0065, 0.0194, 0.0394, 0.0227, 0.0114, 0.0192, 0.0168, 0.0795, 0.0073, 0.0106, 0.0323, 0, 0.0179, 0.0274, 0.0517, 0.0142, 0.0095, …
chr15,80180230,G,A FAH	FALSE	Artery-Tibial	0.0732, 0.0217, 0, 0, 0, 0, 0.0536, 0, 0, 0, 0.0377, 0.0145, 0.0156, 0.0286, 0, 0.0423, 0, 0, 0, 0, 0, 0.0185, 0.0179, 0, 0.0348, 0.0096, 0.0253, 0, 0.0417, 0, 0, 0.0862, 0, 0, 0.0312, 0, 0, 0.0286, 0, 0.0317, 0, 0.0455, 0, 0, 0.0233, 0.0303, 0, 0.0244, 0.0238, 0.0364, 0.0238, 0, 0, 0, 0, 0.0128, 0, 0.0421, 0, 0, 0, 0, 0.02, 0, 0.0357, 0.1714, 0, 0.0217, 0, 0, 0.0182, 0.0196, 0, 0.0156, 0.0505, 0…
chr15,80180230,G,A FAH	FALSE	Cells-Transformed fibroblasts	0, 0, 0, 0.0179, 0.0192, 0, 0.0089, 0, 0, 0, 0, 0, 0, 0, 0.0328, 0, 0, 0.0133, 0, 0, 0.0097, 0, 0, 0.012, 0, 0.0167, 0, 0.0202, 0, 0.0128, 0, 0, 0.0053, 0, 0.0143, 0.02, 0, 0, 0, 0, 0.0092, 0.0095, 0.0137, 0.0194, 0, 0.0094, 0, 0, 0.0128, 0.0055, 0, 0, 0.0078, 0, 0, 0.009, 0.0065, 0, 0, 0.0071, 0, 0, 0, 0, 0.0071, 0, 0, 0, 0, 0, 0, 0.0114, 0, 0, 0.0119, 0, 0, 0, 0.0135, 0, 0, 0, 0, 0.0083, 0, 0, …
chr15,80180230,G,A FAH	FALSE	Esophagus-Mucosa	0.0154, 0.0392, 0, 0, 0, 0, 0.0714, 0.0345, 0.0328, 0.0745, 0.0227, 0, 0.0351, 0.0435, 0.0339, 0, 0.0513, 0, 0.05, 0.0213, 0.1667, 0, 0, 0.0132, 0.0328, 0.0233, 0, 0, 0, 0, 0.0222, 0, 0, 0.013, 0.02, 0, 0.0312, 0.0792, 0.0227, 0.0377, 0, 0, 0.0141, 0.075, 0, 0, 0, 0.0278, 0.0196, 0, 0.0702, 0.0426, 0.0189, 0, 0.0312, 0, 0.0111, 0.0185, 0, 0, 0, 0.013, 0, 0, 0.025, 0, 0, 0, 0, 0.0189, 0, 0, 0.0625…
chr15,80180230,G,A FAH	FALSE	Heart-Left Ventricle	0, 0, 0, 0, 0, 0, 0, 0, 0, 0.0179, 0, 0.0179, 0.0192, 0, 0.0159, 0, 0.0256, 0.0108, 0, 0.0183, 0, 0, 0, 0, 0, 0, 0, 0.0128, 0.0112, 0, 0.0476, 0, 0, 0.0323, 0.0071, 0.0244, 0, 0, 0, 0, 0, 0, 0, 0, 0.0185, 0, 0, 0, 0.0167, 0.0435, 0, 0, 0.0164, 0, 0, 0.0179, 0.0185, 0, 0.01, 0, 0, 0, 0, 0, 0.0164, 0.04, 0, 0, 0, 0, 0, 0, 0, 0, 0, 0, 0, 0, 0, 0, 0, 0.0128, 0.0073, 0, 0, 0, 0, 0, 0, 0, 0, 0, 0.0122,…
chr15,80180230,G,A FAH	FALSE	Lung	0, 0.0339, 0.0308, 0, 0.0278, 0.069, 0, 0.0118, 0, 0, 0, 0.1304, 0.0095, 0.0133, 0, 0.0168, 0.0282, 0.0069, 0.0104, 0, 0.0577, 0.0638, 0.1515, 0.0042, 0, 0.0533, 0.0046, 0.0741, 0.2162, 0.2857, 0.1667, 0.0444, 0.0106, 0.12, 0, 0.0556, 0.125, 0.0351, 0, 0.0211, 0, 0.0141, 0.0339, 0.0877, 0.05, 0.2308, 0.1017, 0.0105, 0.0365, 0.0053, 0, 0.0194, 0, 0, 0, 0.0926, 0.0735, 0, 0.0571, 0.087, 0.0526, 0.0…
chr15,80180230,G,A FAH	FALSE	Muscle-Skeletal	0, 0.0294, 0, 0, 0.0345, 0.027, 0, 0, 0, 0, 0, 0.0213, 0.0149, 0.0189, 0, 0, 0, 0, 0.027, 0.0213, 0.0541, 0, 0, 0, 0.0164, 0, 0, 0, 0, 0, 0, 0.0066, 0, 0, 0.0213, 0, 0, 0, 0, 0, 0.0102, 0, 0.0057, 0.0147, 0, 0.009, 0.0357, 0, 0, 0, 0, 0, 0.0177, 0, 0, 0.0139, 0.0208, 0, 0, 0.0294, 0, 0, 0, 0.0073, 0, 0, 0.0125, 0.0299, 0, 0.0263, 0, 0, 0.0172, 0, 0.0339, 0, 0.025, 0, 0, 0, 0, 0, 0, 0, 0, 0, 0, 0.…
chr15,80180230,G,A FAH	FALSE	Nerve-Tibial	0.0136, 0.0857, 0, 0.1061, 0, 0, 0.026, 0.027, 0.0156, 0.0137, 0, 0.0566, 0.0241, 0.0286, 0.1026, 0.0962, 0.0588, 0.0244, 0.0426, 0, 0, 0, 0, 0.075, 0.0294, 0.0227, 0, 0.0377, 0.0706, 0.0893, 0.0154, 0.0167, 0.0816, 0.0444, 0.0333, 0.0959, 0, 0, 0, 0, 0.0556, 0.0577, 0.0179, 0.0196, 0.0405, 0.0317, 0.131, 0, 0, 0.0286, 0.102, 0, 0.0326, 0.0446, 0.0133, 0.0211, 0.0213, 0.0222, 0.0698, 0.0137, 0.01…
chr15,80180230,G,A FAH	FALSE	Whole Blood	0, 0, 0.1087, 0.0909, 0.0556, 0.04, 0.1, 0.0541, 0.0769, 0.0426, 0, 0, 0, 0.0303, 0, 0, 0.0345, 0.0526, 0, 0, 0.0824, 0, 0, 0, 0.0392, 0, 0, 0, 0.0408, 0.05, 0.0189, 0.0278, 0, 0, 0.0122, 0, 0, 0.0321, 0.0606, 0, 0, 0.0417, 0.075, 0.0213, 0.0323, 0, 0, 0, 0, 0, 0.1429, 0, 0.1053, 0, 0, 0.0286, 0.0217, 0.0261, 0, 0, 0.0789, 0.025, 0.087, 0.0968, 0.0455, 0, 0.05, 0, 0, 0, 0, 0, 0.04, 0, 0.0164, 0, …
chr15,80180230,G,A FAH	TRUE	Adipose-Subcutaneous	0.0658
chr15,80180230,G,A FAH	TRUE	Adrenal Gland	0.1675
chr15,80180230,G,A FAH	TRUE	Artery-Aorta	0.2451
chr15,80180230,G,A FAH	TRUE	Artery-Coronary	0.2273
chr15,80180230,G,A FAH	TRUE	Artery-Tibial	0.2917
chr15,80180230,G,A FAH	TRUE	Cells-Transformed fibroblasts	0.1528
chr15,80180230,G,A FAH	TRUE	Esophagus-Mucosa	0.1429
chr15,80180230,G,A FAH	TRUE	Heart-Left Ventricle	0.09
chr15,80180230,G,A FAH	TRUE	Lung	0.075, 0, 0.2157, 0.1707
chr15,80180230,G,A FAH	TRUE	Muscle-Skeletal	0, 0, 0.0294
chr15,80180230,G,A FAH	TRUE	Nerve-Tibial	0.2923
chr15,80180230,G,A FAH	TRUE	Whole Blood	0.2368
chr19,45364832,CCTCA,C ERCC2	FALSE	Adipose-Visceral	0, 0, 0, 0, 0, 0, 0, 0, 0, 0, 0, 0, 0, 0, 0, 0, 0, 0, 0, 0, 0.0588, 0, 0, 0.0455, 0, 0, 0, 0, 0.0526, 0, 0, 0, 0, 0, 0, 0, 0, 0, 0, 0, 0, 0.0286, 0.1111, 0, 0, 0, 0, 0, 0, 0, 0, 0, 0.05, 0, 0, 0, 0, 0, 0, 0, 0.04, 0, 0, 0, 0, 0, 0, 0, 0, 0, 0, 0, 0, 0, 0, 0, 0, 0, 0, 0, 0, 0, 0, 0, 0, 0, 0, 0, 0, 0, 0, 0, 0, 0, 0, 0, 0, 0, 0, 0, 0, 0, 0, 0, 0, 0, 0, 0, 0, 0, 0, 0, 0.0278, 0, 0, 0, 0.1053, 0, 0, 0…
chr19,45364832,CCTCA,C ERCC2	FALSE	Adrenal Gland	0, 0, 0.0159, 0.0189, 0, 0, 0, 0, 0, 0, 0, 0.0217, 0, 0, 0.0145, 0, 0, 0, 0.04, 0.0233, 0, 0.0132, 0, 0.0182, 0, 0, 0, 0, 0, 0, 0.0465, 0, 0, 0, 0, 0, 0.0122, 0, 0, 0, 0, 0, 0, 0, 0, 0, 0, 0, 0.0667, 0, 0, 0, 0, 0, 0, 0, 0.0286, 0, 0, 0, 0, 0, 0, 0, 0, 0, 0, 0, 0.0152, 0.0097, 0, 0, 0, 0.0094, 0, 0.0111, 0, 0, 0, 0, 0, 0.0161, 0, 0, 0, 0, 0, 0, 0.0204, 0, 0, 0, 0, 0.0476, 0, 0, 0, 0, 0, 0, 0, 0, …
chr19,45364832,CCTCA,C ERCC2	FALSE	Artery-Aorta	0, 0, 0, 0, 0, 0, 0, 0, 0, 0, 0, 0, 0, 0, 0, 0, 0, 0, 0, 0, 0, 0.0625, 0, 0, 0, 0, 0, 0, 0, 0, 0, 0, 0, 0, 0, 0, 0, 0, 0, 0, 0, 0, 0, 0, 0, 0, 0, 0, 0, 0, 0, 0, 0, 0, 0, 0, 0, 0, 0, 0, 0, 0, 0, 0, 0, 0, 0, 0, 0, 0, 0, 0, 0, 0, 0, 0, 0, 0, 0, 0, 0, 0, 0, 0, 0, 0, 0, 0, 0.0312, 0, 0, 0, 0, 0, 0, 0, 0, 0, 0, 0, 0, 0, 0, 0.037, 0, 0, 0, 0, 0, 0, 0, 0, 0, 0, 0, 0, 0, 0, 0.0323, 0, 0, 0, 0, 0, 0, 0, 0.…
chr19,45364832,CCTCA,C ERCC2	FALSE	Artery-Tibial	0, 0, 0, 0, 0, 0, 0, 0, 0, 0, 0, 0, 0, 0, 0, 0, 0, 0, 0, 0, 0, 0, 0, 0, 0, 0, 0, 0, 0, 0, 0, 0, 0, 0, 0, 0, 0, 0, 0, 0, 0, 0, 0, 0, 0, 0, 0, 0, 0, 0, 0, 0, 0, 0, 0, 0, 0, 0, 0, 0, 0, 0, 0, 0, 0, 0, 0, 0, 0, 0, 0, 0, 0, 0, 0, 0, 0, 0, 0, 0, 0, 0, 0, 0, 0.0833, 0, 0, 0, 0, 0, 0, 0, 0, 0, 0, 0, 0, 0, 0, 0, 0, 0, 0, 0, 0, 0, 0, 0, 0, 0, 0, 0, 0, 0, 0, 0, 0, 0, 0, 0, 0, 0.0556, 0, 0, 0, 0, 0, 0, 0, 0,…
chr19,45364832,CCTCA,C ERCC2	FALSE	Breast-Mammary Tissue	0, 0, 0, 0.0323, 0, 0, 0, 0, 0, 0, 0, 0, 0, 0, 0, 0, 0, 0, 0, 0, 0, 0, 0, 0, 0.0323, 0, 0, 0, 0, 0, 0.0333, 0, 0, 0, 0.0606, 0, 0, 0, 0, 0, 0, 0, 0, 0, 0, 0, 0, 0, 0, 0, 0.0417, 0, 0, 0, 0, 0, 0, 0, 0, 0, 0, 0, 0, 0, 0, 0, 0, 0, 0, 0, 0, 0, 0, 0, 0, 0, 0, 0, 0, 0, 0.0455, 0, 0, 0, 0, 0, 0, 0, 0, 0, 0, 0, 0, 0, 0, 0, 0, 0.0625, 0, 0.0256, 0.04, 0, 0, 0, 0, 0, 0, 0, 0, 0.0476, 0, 0, 0, 0, 0, 0, 0, …
chr19,45364832,CCTCA,C ERCC2	FALSE	Cells-EBV-transformed lymphocytes	0.0235, 0, 0.0116, 0.0217, 0, 0, 0, 0, 0, 0, 0, 0.0111, 0.013, 0, 0, 0, 0, 0, 0.0202, 0, 0, 0, 0, 0, 0.0111, 0.0175, 0, 0.0133, 0, 0.025, 0.0052, 0.0085, 0.0114, 0.0299, 0, 0.012, 0, 0, 0.0122, 0, 0, 0.0116, 0, 0, 0, 0, 0, 0.0161, 0.0102, 0.006, 0.0119, 0, 0, 0.0102, 0, 0, 0.0208, 0, 0, 0, 0, 0.0326, 0, 0, 0, 0, 0, 0.0192, 0, 0.0519, 0, 0.0227, 0, 0, 0.0217, 0.0263, 0, 0, 0, 0, 0, 0.0169, 0, 0, 0…
chr19,45364832,CCTCA,C ERCC2	FALSE	Colon-Sigmoid	0, 0, 0, 0, 0.037, 0, 0, 0, 0, 0, 0, 0, 0, 0, 0, 0, 0, 0, 0, 0, 0, 0, 0, 0, 0, 0, 0, 0, 0, 0, 0, 0, 0, 0, 0, 0, 0, 0, 0, 0, 0, 0, 0, 0.0488, 0, 0, 0, 0, 0, 0.037, 0, 0, 0, 0, 0, 0, 0, 0, 0, 0, 0, 0, 0, 0, 0, 0, 0, 0, 0, 0.0303, 0, 0, 0, 0, 0, 0, 0, 0, 0, 0.0435, 0.0345, 0, 0, 0, 0, 0, 0, 0, 0, 0, 0.037, 0, 0, 0.0323, 0, 0, 0, 0, 0, 0, 0, 0, 0, 0, 0, 0, 0, 0, 0, 0, 0, 0.0392, 0, 0, 0, 0, 0.0333, 0…
chr19,45364832,CCTCA,C ERCC2	FALSE	Colon-Transverse	0.0417, 0, 0, 0, 0.0312, 0, 0, 0, 0, 0, 0, 0, 0, 0, 0, 0, 0, 0, 0, 0, 0, 0.0385, 0, 0, 0, 0, 0, 0, 0.0435, 0.0556, 0, 0, 0.0263, 0, 0, 0.0333, 0, 0, 0, 0, 0, 0, 0, 0, 0.0909, 0, 0, 0, 0, 0, 0, 0, 0, 0, 0, 0, 0, 0, 0, 0, 0, 0.0741, 0, 0, 0, 0, 0, 0, 0, 0, 0.04, 0, 0, 0, 0, 0, 0, 0, 0, 0, 0, 0, 0, 0, 0.0769, 0, 0, 0, 0, 0, 0, 0, 0, 0, 0, 0, 0, 0, 0, 0, 0, 0.05, 0, 0, 0, 0, 0, 0, 0, 0, 0, 0, 0, 0, 0…
chr19,45364832,CCTCA,C ERCC2	FALSE	Esophagus-Gastroesophageal Junction	0, 0, 0, 0, 0, 0, 0, 0, 0, 0, 0, 0, 0, 0, 0, 0, 0, 0, 0, 0, 0, 0, 0, 0, 0, 0, 0, 0, 0, 0, 0, 0, 0.027, 0, 0, 0, 0, 0, 0, 0, 0, 0, 0, 0, 0, 0, 0, 0, 0, 0, 0, 0, 0, 0, 0, 0, 0, 0, 0, 0, 0, 0, 0, 0, 0, 0, 0, 0, 0, 0, 0, 0.0303, 0, 0, 0, 0, 0, 0, 0, 0, 0, 0, 0.0294, 0, 0, 0, 0, 0, 0, 0, 0, 0, 0.0256, 0, 0, 0.0286, 0, 0.0741, 0, 0, 0.0455, 0, 0, 0, 0, 0, 0, 0, 0, 0, 0.0299, 0, 0, 0, 0, 0, 0, 0, 0, 0, …
chr19,45364832,CCTCA,C ERCC2	FALSE	Esophagus-Mucosa	0.05, 0, 0, 0, 0, 0, 0, 0, 0.0909, 0, 0, 0, 0.0526, 0, 0, 0, 0, 0.0556, 0, 0, 0, 0, 0, 0.05, 0, 0, 0, 0, 0, 0, 0, 0, 0, 0, 0, 0.069, 0, 0.0256, 0, 0, 0, 0.0588, 0, 0, 0, 0, 0, 0.0476, 0.0345, 0, 0, 0, 0, 0, 0, 0, 0, 0, 0.0303, 0.0222, 0.0385, 0, 0.0312, 0, 0, 0, 0, 0, 0, 0, 0, 0, 0, 0, 0, 0, 0.0625, 0, 0, 0, 0.0294, 0, 0, 0.0323, 0, 0, 0, 0, 0, 0, 0, 0, 0, 0, 0, 0, 0, 0.0606, 0, 0, 0, 0, 0, 0, 0.…
chr19,45364832,CCTCA,C ERCC2	FALSE	Esophagus-Muscularis	0, 0, 0, 0, 0, 0, 0, 0, 0, 0, 0, 0, 0, 0, 0, 0, 0, 0, 0, 0, 0, 0, 0, 0, 0, 0, 0, 0, 0, 0, 0, 0, 0, 0, 0, 0, 0, 0, 0, 0, 0, 0, 0, 0, 0, 0, 0.0278, 0, 0, 0, 0.0238, 0, 0, 0, 0, 0, 0, 0, 0, 0, 0, 0, 0, 0, 0, 0, 0, 0, 0, 0, 0, 0, 0, 0, 0, 0.0244, 0, 0, 0, 0, 0, 0, 0, 0, 0, 0, 0, 0, 0, 0, 0, 0, 0, 0, 0, 0, 0, 0, 0.0408, 0, 0, 0, 0, 0, 0, 0, 0.0513, 0, 0, 0, 0, 0, 0.0222, 0, 0, 0, 0.0417, 0, 0, 0, 0, 0…
chr19,45364832,CCTCA,C ERCC2	FALSE	Liver	0, 0, 0, 0, 0, 0.0588, 0, 0, 0, 0, 0, 0, 0, 0, 0, 0, 0, 0, 0.0909, 0, 0, 0, 0, 0, 0, 0, 0, 0, 0, 0, 0.0303, 0, 0, 0, 0.0556, 0, 0, 0, 0, 0, 0, 0, 0, 0, 0, 0, 0, 0, 0, 0, 0, 0, 0.125, 0, 0, 0, 0, 0, 0, 0, 0, 0, 0, 0, 0.0556, 0, 0, 0, 0, 0, 0, 0.0278, 0, 0, 0.1429, 0, 0, 0, 0, 0, 0, 0, 0, 0, 0, 0, 0, 0, 0, 0, 0, 0, 0, 0, 0, 0, 0, 0, 0, 0, 0, 0, 0, 0, 0, 0, 0, 0, 0, 0, 0, 0, 0, 0.1538, 0, 0, 0, 0, 0…
chr19,45364832,CCTCA,C ERCC2	FALSE	Lung	0, 0, 0, 0, 0, 0, 0, 0, 0, 0, 0, 0, 0, 0, 0, 0, 0, 0.04, 0, 0, 0, 0, 0, 0.0625, 0, 0, 0, 0, 0, 0, 0, 0, 0, 0, 0, 0, 0, 0, 0, 0, 0, 0, 0, 0, 0, 0, 0, 0, 0, 0, 0, 0, 0.0417, 0.0476, 0, 0, 0, 0, 0, 0, 0, 0, 0, 0, 0, 0, 0, 0, 0, 0, 0, 0, 0, 0, 0, 0, 0, 0, 0, 0, 0, 0, 0, 0, 0, 0, 0, 0, 0, 0, 0, 0, 0, 0, 0, 0, 0, 0, 0, 0, 0, 0, 0, 0, 0, 0.0182, 0, 0, 0, 0, 0, 0, 0, 0.0357, 0, 0, 0, 0, 0, 0, 0, 0, 0, 0,…
chr19,45364832,CCTCA,C ERCC2	FALSE	Minor Salivary_Gland	0.0286, 0, 0, 0.0769, 0, 0, 0, 0.0345, 0, 0, 0.05, 0, 0, 0, 0, 0, 0, 0, 0, 0, 0, 0, 0, 0, 0, 0.08, 0, 0, 0, 0, 0, 0, 0, 0, 0, 0, 0, 0, 0, 0, 0, 0, 0.0392, 0, 0, 0, 0, 0.0667, 0, 0.04, 0, 0, 0, 0, 0, 0, 0, 0, 0, 0.0426, 0, 0, 0, 0, 0, 0, 0, 0, 0
chr19,45364832,CCTCA,C ERCC2	FALSE	Muscle-Skeletal	0, 0, 0, 0, 0, 0, 0, 0, 0, 0, 0, 0, 0, 0, 0, 0, 0, 0, 0, 0, 0, 0, 0, 0, 0, 0.0263, 0, 0, 0, 0, 0, 0, 0, 0, 0, 0, 0, 0, 0, 0, 0, 0, 0, 0, 0, 0, 0, 0, 0, 0, 0, 0, 0, 0, 0, 0, 0.0769, 0, 0, 0, 0, 0, 0, 0, 0, 0, 0, 0, 0, 0, 0, 0, 0, 0, 0, 0, 0, 0, 0, 0, 0, 0, 0, 0, 0, 0, 0, 0, 0, 0, 0, 0, 0, 0, 0, 0, 0, 0, 0, 0, 0, 0, 0, 0, 0, 0, 0, 0, 0, 0, 0, 0, 0, 0, 0, 0, 0.0476, 0, 0, 0, 0, 0, 0, 0, 0, 0, 0, 0, …
chr19,45364832,CCTCA,C ERCC2	FALSE	Nerve-Tibial	0, 0, 0, 0, 0, 0.0312, 0, 0, 0, 0, 0, 0, 0, 0, 0, 0, 0, 0, 0, 0, 0, 0, 0, 0, 0, 0, 0, 0, 0, 0, 0, 0, 0, 0, 0, 0, 0, 0, 0, 0, 0, 0, 0, 0, 0, 0, 0, 0, 0, 0, 0, 0, 0, 0, 0, 0, 0, 0, 0, 0, 0, 0, 0, 0, 0, 0, 0, 0, 0, 0, 0, 0, 0, 0, 0, 0, 0, 0, 0, 0, 0, 0, 0, 0, 0, 0, 0, 0, 0, 0, 0, 0, 0, 0, 0, 0, 0, 0, 0, 0, 0, 0, 0, 0, 0, 0, 0, 0, 0, 0, 0, 0, 0, 0, 0, 0, 0, 0, 0, 0, 0, 0, 0, 0, 0, 0, 0, 0, 0.125, 0, …
chr19,45364832,CCTCA,C ERCC2	FALSE	Pancreas	0, 0, 0, 0, 0, 0, 0, 0, 0, 0, 0, 0, 0, 0, 0, 0, 0, 0, 0, 0, 0, 0, 0, 0, 0, 0, 0, 0, 0, 0, 0, 0, 0, 0, 0, 0, 0, 0, 0, 0, 0, 0, 0, 0, 0, 0, 0, 0, 0, 0, 0, 0, 0, 0, 0, 0, 0.069, 0, 0, 0, 0, 0, 0, 0, 0, 0, 0, 0, 0, 0, 0, 0, 0, 0, 0, 0, 0, 0, 0, 0, 0, 0, 0, 0, 0, 0, 0, 0, 0.0625, 0, 0, 0, 0, 0, 0, 0, 0, 0, 0, 0, 0, 0, 0, 0, 0, 0, 0, 0, 0, 0, 0, 0, 0, 0, 0, 0, 0, 0, 0, 0, 0, 0, 0, 0, 0, 0, 0, 0, 0, 0, …
chr19,45364832,CCTCA,C ERCC2	FALSE	Skin-Sun Exposed	0, 0, 0, 0, 0, 0.0714, 0, 0, 0, 0, 0, 0, 0, 0, 0, 0, 0, 0.0357, 0, 0, 0, 0, 0.0556, 0, 0, 0.0513, 0, 0, 0, 0, 0, 0.0294, 0, 0.02, 0, 0, 0, 0, 0, 0, 0, 0, 0, 0.0476, 0, 0, 0, 0, 0, 0, 0, 0, 0.0312, 0, 0, 0, 0, 0, 0, 0, 0, 0, 0, 0.0385, 0.0256, 0, 0, 0, 0, 0, 0, 0, 0.0556, 0, 0, 0, 0, 0, 0, 0, 0, 0, 0, 0, 0, 0, 0.0256, 0, 0, 0, 0.0435, 0, 0, 0, 0.0476, 0, 0, 0, 0, 0, 0, 0, 0, 0, 0, 0, 0, 0, 0, 0, 0…
chr19,45364832,CCTCA,C ERCC2	FALSE	Small Intestine-Terminal_Ileum	0, 0, 0, 0, 0, 0.0345, 0, 0, 0, 0, 0, 0, 0, 0, 0, 0.069, 0.0857, 0, 0, 0, 0, 0, 0, 0, 0, 0, 0, 0, 0, 0, 0, 0, 0, 0, 0, 0, 0, 0, 0, 0, 0, 0, 0, 0, 0, 0, 0, 0, 0, 0.0303, 0, 0, 0, 0, 0, 0, 0, 0, 0, 0, 0, 0, 0, 0, 0, 0, 0, 0, 0, 0, 0, 0, 0.0312, 0, 0, 0, 0, 0, 0, 0, 0, 0, 0, 0.0606, 0, 0, 0, 0, 0, 0, 0, 0, 0, 0, 0, 0, 0, 0, 0, 0, 0, 0, 0
chr19,45364832,CCTCA,C ERCC2	FALSE	Spleen	0.0455, 0, 0.0278, 0, 0, 0.0789, 0.027, 0, 0.0526, 0, 0, 0, 0.02, 0.0667, 0, 0, 0, 0, 0, 0, 0, 0, 0, 0, 0, 0.0312, 0, 0, 0, 0, 0.04, 0, 0, 0.0476, 0, 0, 0, 0, 0, 0, 0, 0, 0, 0, 0.0488, 0, 0, 0, 0, 0, 0, 0, 0, 0, 0, 0, 0.025, 0, 0, 0, 0, 0, 0, 0, 0, 0.0303, 0, 0, 0, 0, 0, 0, 0.069, 0, 0, 0.0217, 0, 0, 0, 0, 0, 0, 0.2, 0, 0, 0, 0.0167, 0, 0, 0, 0, 0, 0, 0.0263, 0, 0, 0, 0, 0, 0, 0.0435, 0, 0, 0, 0,…
chr19,45364832,CCTCA,C ERCC2	FALSE	Stomach	0, 0, 0.0714, 0, 0, 0, 0, 0, 0, 0, 0, 0, 0.25, 0, 0, 0, 0, 0, 0, 0, 0, 0, 0.04, 0, 0, 0.0204, 0, 0, 0, 0, 0, 0, 0, 0, 0.0625, 0, 0, 0, 0, 0, 0, 0, 0, 0, 0, 0, 0, 0, 0, 0, 0, 0, 0, 0, 0, 0, 0, 0, 0, 0, 0, 0.0455, 0, 0, 0, 0, 0, 0, 0, 0, 0, 0, 0, 0, 0, 0, 0.027, 0, 0, 0, 0, 0, 0, 0, 0.0455, 0, 0, 0, 0, 0, 0, 0, 0, 0, 0, 0, 0, 0.0556, 0, 0, 0, 0.037, 0.0667, 0, 0, 0, 0, 0, 0, 0, 0, 0, 0, 0, 0, 0, 0,…
chr19,45364832,CCTCA,C ERCC2	FALSE	Thyroid	0, 0, 0, 0, 0, 0, 0, 0.037, 0, 0, 0, 0, 0.02, 0, 0, 0, 0, 0, 0, 0, 0.0312, 0.0238, 0, 0, 0, 0, 0, 0.0351, 0, 0, 0, 0, 0, 0, 0, 0.0159, 0, 0, 0.0345, 0, 0, 0, 0.0588, 0.0256, 0, 0, 0.0345, 0, 0, 0, 0, 0.025, 0, 0, 0, 0, 0, 0, 0, 0.0625, 0.0294, 0.0256, 0, 0.0952, 0, 0, 0, 0, 0, 0, 0, 0, 0, 0, 0, 0.0312, 0, 0, 0.0476, 0, 0, 0.037, 0.0182, 0.0312, 0, 0, 0, 0, 0, 0, 0, 0, 0, 0.0385, 0, 0, 0, 0, 0.027…
chr19,45364832,CCTCA,C ERCC2	FALSE	Whole Blood	0, 0, 0, 0, 0, 0, 0, 0.0714, 0, 0, 0, 0, 0, 0, 0, 0, 0, 0, 0, 0, 0, 0, 0, 0.0476, 0, 0, 0, 0, 0, 0, 0, 0, 0, 0, 0, 0, 0, 0, 0, 0, 0, 0, 0, 0, 0, 0, 0, 0, 0, 0, 0, 0, 0, 0, 0, 0, 0, 0, 0, 0, 0, 0, 0, 0, 0, 0, 0, 0, 0, 0, 0, 0, 0, 0, 0, 0, 0, 0.0625, 0, 0, 0, 0, 0, 0, 0, 0, 0, 0, 0, 0, 0, 0, 0, 0, 0, 0, 0.0476, 0, 0, 0, 0, 0, 0, 0, 0, 0, 0, 0, 0, 0, 0, 0, 0, 0, 0, 0, 0, 0, 0, 0, 0, 0, 0.0556, 0.111…
chr19,45364832,CCTCA,C ERCC2	TRUE	Adipose-Visceral	0.3226
chr19,45364832,CCTCA,C ERCC2	TRUE	Adrenal Gland	0.4167
chr19,45364832,CCTCA,C ERCC2	TRUE	Artery-Aorta	0.2683
chr19,45364832,CCTCA,C ERCC2	TRUE	Artery-Tibial	0.0769
chr19,45364832,CCTCA,C ERCC2	TRUE	Breast-Mammary Tissue	0.3415
chr19,45364832,CCTCA,C ERCC2	TRUE	Cells-EBV-transformed lymphocytes	0.2667
chr19,45364832,CCTCA,C ERCC2	TRUE	Colon-Sigmoid	0.4091
chr19,45364832,CCTCA,C ERCC2	TRUE	Colon-Transverse	0.3077
chr19,45364832,CCTCA,C ERCC2	TRUE	Esophagus-Gastroesophageal Junction	0.2
chr19,45364832,CCTCA,C ERCC2	TRUE	Esophagus-Mucosa	0.4583
chr19,45364832,CCTCA,C ERCC2	TRUE	Esophagus-Muscularis	0.1429
chr19,45364832,CCTCA,C ERCC2	TRUE	Liver	0.2
chr19,45364832,CCTCA,C ERCC2	TRUE	Lung	0.34
chr19,45364832,CCTCA,C ERCC2	TRUE	Minor Salivary_Gland	0.1944
chr19,45364832,CCTCA,C ERCC2	TRUE	Muscle-Skeletal	0.4091
chr19,45364832,CCTCA,C ERCC2	TRUE	Nerve-Tibial	0.2941
chr19,45364832,CCTCA,C ERCC2	TRUE	Pancreas	0.4318
chr19,45364832,CCTCA,C ERCC2	TRUE	Skin-Sun Exposed	0.6
chr19,45364832,CCTCA,C ERCC2	TRUE	Small Intestine-Terminal_Ileum	0.463
chr19,45364832,CCTCA,C ERCC2	TRUE	Spleen	0.4328
chr19,45364832,CCTCA,C ERCC2	TRUE	Stomach	0.4091
chr19,45364832,CCTCA,C ERCC2	TRUE	Thyroid	0.4787
chr19,45364832,CCTCA,C ERCC2	TRUE	Whole Blood	0.3571
