# Supplementary material for: Systematic identification of intron retention associated variants from massive publicly available transcriptome sequencing data
Source: Nat Commun. 2022 Sep 29;13:5357. doi: 10.1038/s41467-022-32887-9 (PMC9522810; doi:10.1038/s41467-022-32887-9)
Supplement: Supplementary file 9 — Source Data [file 41467_2022_32887_MOESM9_ESM.zip › SourceData/SupplementaryFigure8_source.tsv]

MutKey	P_Value	Median_Diff
AGRN chr1-1043733-G-T	0.003711	0.0581
ASL chr7-66082938-T-C	0.003096	0.1092
BPNT1 chr1-220072847-T-C	1	0.0021
BRD8 chr5-138171038-C-G	0.003241	0.3383
C18orf21 chr18-35975096-G-A	1e-8	0.0895
CAT chr11-34456207-G-T	4.431e-8	0.1271
CCNH chr5-87399393-C-T	1	0.0123
CDC123 chr10-12196320-G-A	0.003077	0.0267
CENPQ chr6-49472788-A-G	0.003831	0.3518
CKAP5 chr11-46811006-C-T	1	0.0111
COG2 chr1-230664589-T-G	1	0.0017
CSTB chr21-43774760-C-G	1	0.02
CYBA chr16-88647096-C-T	0.003072	0.165
ELOF1 chr19-11554367-T-C	0.003077	0.2368
ERAP1 chr5-96803404-T-A	1	0.0064
EXOC3 chr5-465277-G-A	9.482e-6	0.0758
FAM234A chr16-263777-T-C	1	0.0582
FBXO25 chr8-463151-G-A	1	0.0042
GBE1 chr3-81536909-A-G	0.003077	0.0377
GPAA1 chr8-144085746-A-G	0.0096	0.0727
IFIH1 chr2-162277413-A-G	9.482e-6	0.1263
ILVBL chr19-15119418-C-T	9.737e-7	0.0439
KIAA0100 chr17-28631478-C-T	1	0.0028
MAD1L1 chr7-1936686-C-A	1	0.0041
MAP3K11 chr11-65599394-C-T	1.151e-5	0.039
MCM8 chr20-5958727-G-T	1	0.0168
MIPEP chr13-23809927-T-C	1	0.0071
MMACHC chr1-45508210-A-G	0.004684	0.1738
MUS81 chr11-65863210-G-A	0.003096	0.21560000000000001
MVK chr12-109576149-A-G	0.02164	0.0157
NAGA chr22-42067764-C-T	9.541e-6	0.4006
NCLN chr19-3203754-A-T	0.003091	0.2692
NTPCR chr1-232955719-G-A	1e-8	0.1355
OGDH chr7-44707740-A-G	0.003165	0.0975
P3H1 chr1-42752532-C-A	1.772e-7	0.0613
PGGHG chr11-290388-A-G	0.005128	0.3598
PHYH chr10-13280973-T-C	1	0.0264
PIAS4 chr19-4007789-T-G	1	-0.0076
RABAC1 chr19-41958950-T-C	1	0.2255
RARS2 chr6-87515022-T-C	0.003077	0.0771
RASSF2 chr20-4800968-T-C	0.01269	0.022
S100A4 chr1-153544653-C-T	1	0.0299
SNUPN chr15-75609558-C-G	5.724e-5	0.0618
