# Supplementary material for: Systematic identification of intron retention associated variants from massive publicly available transcriptome sequencing data
Source: Nat Commun. 2022 Sep 29;13:5357. doi: 10.1038/s41467-022-32887-9 (PMC9522810; doi:10.1038/s41467-022-32887-9)
Supplement: Supplementary file 9 — Source Data [file 41467_2022_32887_MOESM9_ESM.zip › SourceData/Figure3d_source.tsv]

Relative_IRAV_position	Base_position	Frequency_A	Frequency_C	Frequency_G	Frequency_T
-3	-3	31	270	1	0
-3	-2	292	0	7	3
-3	-1	22	0	276	4
-3	+1	0	0	302	0
-3	+2	0	0	0	302
-3	+3	168	19	80	35
-3	+4	77	71	91	63
-3	+5	70	46	145	41
-3	+6	69	37	92	104
-2	-3	211	263	126	8
-2	-2	604	4	0	0
-2	-1	11	0	594	3
-2	+1	1	0	607	0
-2	+2	0	0	0	608
-2	+3	398	40	133	37
-2	+4	259	101	139	109
-2	+5	138	116	214	140
-2	+6	154	106	178	170
-1	-3	1073	1212	532	328
-1	-2	2109	576	198	262
-1	-1	1	8	3136	0
-1	+1	0	0	3145	0
-1	+2	0	10	1	3134
-1	+3	1807	118	1083	137
-1	+4	1892	346	446	461
-1	+5	384	266	2159	336
-1	+6	716	627	788	1014
+1	-3	1557	1624	828	479
+1	-2	2865	489	511	623
+1	-1	379	402	3464	243
+1	+1	0	0	4488	0
+1	+2	0	31	0	4457
+1	+3	2665	95	1578	150
+1	+4	3133	363	452	540
+1	+5	368	228	3545	347
+1	+6	802	633	806	2247
+2	-3	972	1024	508	292
+2	-2	1877	317	259	343
+2	-1	279	90	2258	169
+2	+1	5	0	2789	2
+2	+2	0	0	0	2796
+2	+3	1670	73	946	107
+2	+4	1835	247	343	371
+2	+5	290	169	2082	255
+2	+6	573	456	494	1273
+3	-3	381	347	203	118
+3	-2	664	118	123	144
+3	-1	136	40	801	72
+3	+1	6	0	1043	0
+3	+2	0	3	0	1046
+3	+3	810	1	238	0
+3	+4	573	118	117	241
+3	+5	174	106	612	157
+3	+6	235	162	235	417
+4	-3	183	162	98	105
+4	-2	237	95	100	116
+4	-1	120	34	318	76
+4	+1	0	0	548	0
+4	+2	0	0	0	548
+4	+3	226	6	316	0
+4	+4	503	45	0	0
+4	+5	22	13	479	34
+4	+6	102	50	99	297
+5	-3	764	805	430	349
+5	-2	1170	397	369	412
+5	-1	384	105	1631	228
+5	+1	2	0	2346	0
+5	+2	0	9	0	2339
+5	+3	947	108	1206	87
+5	+4	1578	279	317	174
+5	+5	0	5	2343	0
+5	+6	314	368	314	1352
+6	-3	127	86	86	61
+6	-2	142	110	53	55
+6	-1	154	53	51	102
+6	+1	0	0	360	0
+6	+2	0	0	0	360
+6	+3	174	5	152	29
+6	+4	304	7	23	26
+6	+5	4	1	353	2
+6	+6	0	0	1	359
