# Supplementary material for: Systematic identification of intron retention associated variants from massive publicly available transcriptome sequencing data
Source: Nat Commun. 2022 Sep 29;13:5357. doi: 10.1038/s41467-022-32887-9 (PMC9522810; doi:10.1038/s41467-022-32887-9)
Supplement: Supplementary file 9 — Source Data [file 41467_2022_32887_MOESM9_ESM.zip › SourceData/SupplementaryFigure9a_source.tsv]

Subsample_ratio	IRAV_frequency	Reproduced_ratio
0.1	58	0
0.1	8	1
0.1	5	2
0.1	4	3
0.1	4	4
0.1	6	5
0.1	2	6
0.1	2	7
0.1	1	9
0.1	1	10
0.2	35	0
0.2	15	1
0.2	6	2
0.2	6	3
0.2	4	4
0.2	5	5
0.2	1	6
0.2	6	7
0.2	6	8
0.2	3	9
0.2	4	10
0.3	25	0
0.3	15	1
0.3	5	2
0.3	11	3
0.3	4	4
0.3	2	5
0.3	7	6
0.3	5	7
0.3	2	8
0.3	4	9
0.3	11	10
0.4	11	0
0.4	13	1
0.4	11	2
0.4	7	3
0.4	6	4
0.4	5	5
0.4	7	6
0.4	5	7
0.4	4	8
0.4	8	9
0.4	14	10
0.5	6	0
0.5	8	1
0.5	8	2
0.5	7	3
0.5	12	4
0.5	5	5
0.5	6	6
0.5	8	7
0.5	4	8
0.5	4	9
0.5	23	10
0.6	5	1
0.6	8	2
0.6	5	3
0.6	6	4
0.6	16	5
0.6	5	6
0.6	9	7
0.6	2	8
0.6	7	9
0.6	28	10
0.7	3	1
0.7	3	2
0.7	4	3
0.7	5	4
0.7	5	5
0.7	8	6
0.7	17	7
0.7	8	8
0.7	3	9
0.7	35	10
0.8	1	1
0.8	3	3
0.8	3	4
0.8	3	5
0.8	7	6
0.8	9	7
0.8	12	8
0.8	11	9
0.8	42	10
0.9	1	3
0.9	1	4
0.9	4	6
0.9	6	7
0.9	12	8
0.9	16	9
0.9	51	10
