# Supplementary material for: Systematic identification of intron retention associated variants from massive publicly available transcriptome sequencing data
Source: Nat Commun. 2022 Sep 29;13:5357. doi: 10.1038/s41467-022-32887-9 (PMC9522810; doi:10.1038/s41467-022-32887-9)
Supplement: Supplementary file 9 — Source Data [file 41467_2022_32887_MOESM9_ESM.zip › SourceData/SupplementaryFigure5_source.tsv]

MutKey	IR_ratio_type	Z_value
AGRN chr1-1043733-G-T	MAJIQ	1.1045134823165506
AGRN chr1-1043733-G-T	IRFinder_IRratio	2.198115129561973
AGRN chr1-1043733-G-T	IRFinder_LocalIRratio	6.7390681934456484
S100A4 chr1-153544653-C-T	MAJIQ	2.471038612589562
S100A4 chr1-153544653-C-T	IRFinder_IRratio	1.5255120031300875
S100A4 chr1-153544653-C-T	IRFinder_LocalIRratio	28.227102670041884
STX6 chr1-180993363-C-T	MAJIQ	1.7866308982070542
STX6 chr1-180993363-C-T	IRFinder_IRratio	0.9009301201143295
STX6 chr1-180993363-C-T	IRFinder_LocalIRratio	18.076630936073315
BPNT1 chr1-220072847-T-C	MAJIQ	0.1560352261024838
BPNT1 chr1-220072847-T-C	IRFinder_IRratio	0.12185104209911174
BPNT1 chr1-220072847-T-C	IRFinder_LocalIRratio	4.470032942724136
COG2 chr1-230664589-T-G	MAJIQ	-0.1285244490748289
COG2 chr1-230664589-T-G	IRFinder_IRratio	3.7642029655681495
COG2 chr1-230664589-T-G	IRFinder_LocalIRratio	8.105605810435579
NTPCR chr1-232955719-G-A	MAJIQ	4.811193961215469
NTPCR chr1-232955719-G-A	IRFinder_IRratio	4.004253187012066
NTPCR chr1-232955719-G-A	IRFinder_LocalIRratio	2.3239060423004987
P3H1 chr1-42752532-C-A	MAJIQ	4.059951521605072
P3H1 chr1-42752532-C-A	IRFinder_IRratio	4.199681967620543
P3H1 chr1-42752532-C-A	IRFinder_LocalIRratio	7.05375710975444
MMACHC chr1-45508210-A-G	MAJIQ	4.93759004675031
MMACHC chr1-45508210-A-G	IRFinder_IRratio	5.97478385444363
MMACHC chr1-45508210-A-G	IRFinder_LocalIRratio	5.539016164821021
YIPF1 chr1-53871370-A-G	MAJIQ	-0.26751995319039784
YIPF1 chr1-53871370-A-G	IRFinder_IRratio	0.11346687934415066
YIPF1 chr1-53871370-A-G	IRFinder_LocalIRratio	11.227515769566958
USP1 chr1-62447514-A-C	MAJIQ	9.209435083535402
USP1 chr1-62447514-A-C	IRFinder_IRratio	8.194300780868502
USP1 chr1-62447514-A-C	IRFinder_LocalIRratio	14.788232490025283
CDC123 chr10-12196320-G-A	MAJIQ	1.5814906017821517
CDC123 chr10-12196320-G-A	IRFinder_IRratio	0.5510281145098475
CDC123 chr10-12196320-G-A	IRFinder_LocalIRratio	7.632211607322026
PHYH chr10-13280973-T-C	MAJIQ	0.39427491452146907
PHYH chr10-13280973-T-C	IRFinder_IRratio	0.03238297828229658
PHYH chr10-13280973-T-C	IRFinder_LocalIRratio	24.7005016788018
TUBGCP2 chr10-133299426-C-T	MAJIQ	47.82400202232696
TUBGCP2 chr10-133299426-C-T	IRFinder_IRratio	15.089758368563679
TUBGCP2 chr10-133299426-C-T	IRFinder_LocalIRratio	11.63301892820487
PGGHG chr11-290388-A-G	MAJIQ	5.512543788603494
PGGHG chr11-290388-A-G	IRFinder_IRratio	10.21791653302871
PGGHG chr11-290388-A-G	IRFinder_LocalIRratio	18.04128906208948
CAT chr11-34456207-G-T	MAJIQ	5.849903119016528
CAT chr11-34456207-G-T	IRFinder_IRratio	5.954428222329419
CAT chr11-34456207-G-T	IRFinder_LocalIRratio	2.3963704348764536
CKAP5 chr11-46811006-C-T	MAJIQ	0.0733717787541919
CKAP5 chr11-46811006-C-T	IRFinder_IRratio	-0.03128158617983122
CKAP5 chr11-46811006-C-T	IRFinder_LocalIRratio	4.884480298626426
MAP3K11 chr11-65599394-C-T	MAJIQ	1.137050591124668
MAP3K11 chr11-65599394-C-T	IRFinder_IRratio	0.7492613640512488
MAP3K11 chr11-65599394-C-T	IRFinder_LocalIRratio	2.8601375993723503
MUS81 chr11-65863210-G-A	MAJIQ	10.62580238452839
MUS81 chr11-65863210-G-A	IRFinder_IRratio	7.9331807526406735
MUS81 chr11-65863210-G-A	IRFinder_LocalIRratio	9.065305701815122
MVK chr12-109576149-A-G	MAJIQ	1.0764328992466798
MVK chr12-109576149-A-G	IRFinder_IRratio	0.7855038255356482
MVK chr12-109576149-A-G	IRFinder_LocalIRratio	3.81459516768568
MIPEP chr13-23809927-T-C	MAJIQ	0.48870465371887784
MIPEP chr13-23809927-T-C	IRFinder_IRratio	0.01454656371783804
MIPEP chr13-23809927-T-C	IRFinder_LocalIRratio	0.03511749940783964
SPART chr13-36331398-C-T	MAJIQ	3.9146819545620426
SPART chr13-36331398-C-T	IRFinder_IRratio	2.6877544749000637
SPART chr13-36331398-C-T	IRFinder_LocalIRratio	17.113994234577476
SELENOS chr15-101275252-T-G	MAJIQ	NA
SELENOS chr15-101275252-T-G	IRFinder_IRratio	15.25549072530596
SELENOS chr15-101275252-T-G	IRFinder_LocalIRratio	14.193371594317924
RSL24D1 chr15-55183314-C-T	MAJIQ	NA
RSL24D1 chr15-55183314-C-T	IRFinder_IRratio	20.147342241805813
RSL24D1 chr15-55183314-C-T	IRFinder_LocalIRratio	11.6385834481523
SNUPN chr15-75609558-C-G	MAJIQ	4.48605113977785
SNUPN chr15-75609558-C-G	IRFinder_IRratio	1.3251542642858707
SNUPN chr15-75609558-C-G	IRFinder_LocalIRratio	4.410021636349629
FAM234A chr16-263777-T-C	MAJIQ	1.730995806478709
FAM234A chr16-263777-T-C	IRFinder_IRratio	0.23784625844423768
FAM234A chr16-263777-T-C	IRFinder_LocalIRratio	5.4759725530624115
CYBA chr16-88647096-C-T	MAJIQ	14.651058574312874
CYBA chr16-88647096-C-T	IRFinder_IRratio	15.18590814057351
CYBA chr16-88647096-C-T	IRFinder_LocalIRratio	14.113850333431099
KIAA0100 chr17-28631478-C-T	MAJIQ	0.10610991593274914
KIAA0100 chr17-28631478-C-T	IRFinder_IRratio	-0.0767706200354069
KIAA0100 chr17-28631478-C-T	IRFinder_LocalIRratio	5.300278350834032
SAP30BP chr17-75699872-G-A	MAJIQ	NA
SAP30BP chr17-75699872-G-A	IRFinder_IRratio	3.8429761334901227
SAP30BP chr17-75699872-G-A	IRFinder_LocalIRratio	21.34274595032537
C18orf21 chr18-35975096-G-A	MAJIQ	8.113683425408361
C18orf21 chr18-35975096-G-A	IRFinder_IRratio	0.9249274081550238
C18orf21 chr18-35975096-G-A	IRFinder_LocalIRratio	8.405918412089447
ECSIT chr19-11507563-C-T	MAJIQ	NA
ECSIT chr19-11507563-C-T	IRFinder_IRratio	8.296463313904212
ECSIT chr19-11507563-C-T	IRFinder_LocalIRratio	7.861899252347415
ELOF1 chr19-11554367-T-C	MAJIQ	16.092715778711607
ELOF1 chr19-11554367-T-C	IRFinder_IRratio	7.426630487168311
ELOF1 chr19-11554367-T-C	IRFinder_LocalIRratio	15.073470038014486
ILVBL chr19-15119418-C-T	MAJIQ	2.298510274666681
ILVBL chr19-15119418-C-T	IRFinder_IRratio	3.1096588473859397
ILVBL chr19-15119418-C-T	IRFinder_LocalIRratio	5.667639143612664
NCLN chr19-3203754-A-T	MAJIQ	10.638185750638963
NCLN chr19-3203754-A-T	IRFinder_IRratio	19.077571667782472
NCLN chr19-3203754-A-T	IRFinder_LocalIRratio	8.271309029484316
PIAS4 chr19-4007789-T-G	MAJIQ	-0.5631756046653412
PIAS4 chr19-4007789-T-G	IRFinder_IRratio	2.148562332832725
PIAS4 chr19-4007789-T-G	IRFinder_LocalIRratio	11.5414601450548
RABAC1 chr19-41958950-T-C	MAJIQ	6.418674745809256
RABAC1 chr19-41958950-T-C	IRFinder_IRratio	5.136568560353558
RABAC1 chr19-41958950-T-C	IRFinder_LocalIRratio	12.220743124884203
CIC chr19-42287450-G-A	MAJIQ	7.624183532603155
CIC chr19-42287450-G-A	IRFinder_IRratio	27.219483748128855
CIC chr19-42287450-G-A	IRFinder_LocalIRratio	23.55453837037167
BAX chr19-48954964-T-G	MAJIQ	NA
BAX chr19-48954964-T-G	IRFinder_IRratio	3.103604250590261
BAX chr19-48954964-T-G	IRFinder_LocalIRratio	2.0853758676014
IFIH1 chr2-162277413-A-G	MAJIQ	11.562483522123124
IFIH1 chr2-162277413-A-G	IRFinder_IRratio	13.02349487798713
IFIH1 chr2-162277413-A-G	IRFinder_LocalIRratio	15.44761959889338
SP110 chr2-230178157-C-T	MAJIQ	2.8980126632234517
SP110 chr2-230178157-C-T	IRFinder_IRratio	2.562392409606881
SP110 chr2-230178157-C-T	IRFinder_LocalIRratio	3.567348739165126
C20orf96 chr20-278329-C-T	MAJIQ	1.395288354306542
C20orf96 chr20-278329-C-T	IRFinder_IRratio	0.02713061867246817
C20orf96 chr20-278329-C-T	IRFinder_LocalIRratio	7.059894989026563
RASSF2 chr20-4800968-T-C	MAJIQ	1.0753181760557584
RASSF2 chr20-4800968-T-C	IRFinder_IRratio	0.9265525371253013
RASSF2 chr20-4800968-T-C	IRFinder_LocalIRratio	3.7495440857205518
MCM8 chr20-5958727-G-T	MAJIQ	0.7479529066227755
MCM8 chr20-5958727-G-T	IRFinder_IRratio	0.2950922987641297
MCM8 chr20-5958727-G-T	IRFinder_LocalIRratio	7.8854423418787185
UCKL1 chr20-63945978-G-C	MAJIQ	0.48186996061976045
UCKL1 chr20-63945978-G-C	IRFinder_IRratio	-0.5362499192423277
UCKL1 chr20-63945978-G-C	IRFinder_LocalIRratio	3.9905100596565735
CSTB chr21-43774760-C-G	MAJIQ	1.56587288487222
CSTB chr21-43774760-C-G	IRFinder_IRratio	0.6095344735455321
CSTB chr21-43774760-C-G	IRFinder_LocalIRratio	4.664244789364611
NAGA chr22-42067764-C-T	MAJIQ	30.78869381699631
NAGA chr22-42067764-C-T	IRFinder_IRratio	36.29929929390864
NAGA chr22-42067764-C-T	IRFinder_LocalIRratio	27.58490815142569
UBA7 chr3-49806068-C-T	MAJIQ	4.318047443159123
UBA7 chr3-49806068-C-T	IRFinder_IRratio	3.474372079546944
UBA7 chr3-49806068-C-T	IRFinder_LocalIRratio	5.99352384903971
GBE1 chr3-81536909-A-G	MAJIQ	2.6040064711551243
GBE1 chr3-81536909-A-G	IRFinder_IRratio	1.2252015155123794
GBE1 chr3-81536909-A-G	IRFinder_LocalIRratio	20.622071783663674
BRD8 chr5-138171038-C-G	MAJIQ	17.10663052699462
BRD8 chr5-138171038-C-G	IRFinder_IRratio	25.362364110204332
BRD8 chr5-138171038-C-G	IRFinder_LocalIRratio	28.837312752581465
EXOC3 chr5-465277-G-A	MAJIQ	6.4129482458626725
EXOC3 chr5-465277-G-A	IRFinder_IRratio	2.1354009106989205
EXOC3 chr5-465277-G-A	IRFinder_LocalIRratio	14.87659090412638
CCNH chr5-87399393-C-T	MAJIQ	0.7875852848181824
CCNH chr5-87399393-C-T	IRFinder_IRratio	1.9998381308746884
CCNH chr5-87399393-C-T	IRFinder_LocalIRratio	6.262440183229797
ERAP1 chr5-96803404-T-A	MAJIQ	0.4635406747700593
ERAP1 chr5-96803404-T-A	IRFinder_IRratio	0.05235445125872159
ERAP1 chr5-96803404-T-A	IRFinder_LocalIRratio	6.867162565005818
C6orf89 chr6-36916576-T-C	MAJIQ	14.062482458161895
C6orf89 chr6-36916576-T-C	IRFinder_IRratio	5.992594668894061
C6orf89 chr6-36916576-T-C	IRFinder_LocalIRratio	6.938790384386543
CENPQ chr6-49472788-A-G	MAJIQ	10.530201372595519
CENPQ chr6-49472788-A-G	IRFinder_IRratio	4.979461557727143
CENPQ chr6-49472788-A-G	IRFinder_LocalIRratio	11.630491266430452
RARS2 chr6-87515022-T-C	MAJIQ	2.6271887660364484
RARS2 chr6-87515022-T-C	IRFinder_IRratio	2.189151084829684
RARS2 chr6-87515022-T-C	IRFinder_LocalIRratio	6.077358149735627
UFL1 chr6-96552665-A-G	MAJIQ	4.541590586337873
UFL1 chr6-96552665-A-G	IRFinder_IRratio	2.5412319010815416
UFL1 chr6-96552665-A-G	IRFinder_LocalIRratio	5.683085630254065
ADCK2 chr7-140674264-G-C	MAJIQ	NA
ADCK2 chr7-140674264-G-C	IRFinder_IRratio	9.827287804398035
ADCK2 chr7-140674264-G-C	IRFinder_LocalIRratio	2.7842466816462252
MAD1L1 chr7-1936686-C-A	MAJIQ	0.20891034158337735
MAD1L1 chr7-1936686-C-A	IRFinder_IRratio	-0.06411806976600322
MAD1L1 chr7-1936686-C-A	IRFinder_LocalIRratio	20.890205610488344
ANLN chr7-36406567-GT-G	MAJIQ	NA
ANLN chr7-36406567-GT-G	IRFinder_IRratio	-0.027067744826140258
ANLN chr7-36406567-GT-G	IRFinder_LocalIRratio	12.579019340081027
OGDH chr7-44707740-A-G	MAJIQ	4.824103243311033
OGDH chr7-44707740-A-G	IRFinder_IRratio	6.328328420625937
OGDH chr7-44707740-A-G	IRFinder_LocalIRratio	9.672229572003468
ASL chr7-66082938-T-C	MAJIQ	3.4488910360445373
ASL chr7-66082938-T-C	IRFinder_IRratio	3.6820366701504437
ASL chr7-66082938-T-C	IRFinder_LocalIRratio	5.717738921083991
TMEM243 chr7-87196759-C-A	MAJIQ	NA
TMEM243 chr7-87196759-C-A	IRFinder_IRratio	5.976690269151966
TMEM243 chr7-87196759-C-A	IRFinder_LocalIRratio	6.262257441007645
GPAA1 chr8-144085746-A-G	MAJIQ	5.586124422887622
GPAA1 chr8-144085746-A-G	IRFinder_IRratio	3.75678892976631
GPAA1 chr8-144085746-A-G	IRFinder_LocalIRratio	1.5637449754607906
FBXO25 chr8-463151-G-A	MAJIQ	0.12943785753194034
FBXO25 chr8-463151-G-A	IRFinder_IRratio	-0.04427140208395334
FBXO25 chr8-463151-G-A	IRFinder_LocalIRratio	5.563537472238591
TMEM245 chr9-109050565-C-T	MAJIQ	8.20672533852144
TMEM245 chr9-109050565-C-T	IRFinder_IRratio	10.153960746033649
TMEM245 chr9-109050565-C-T	IRFinder_LocalIRratio	12.967128650180433
APTX chr9-32985969-A-T	MAJIQ	NA
APTX chr9-32985969-A-T	IRFinder_IRratio	9.216144151637884
APTX chr9-32985969-A-T	IRFinder_LocalIRratio	23.584782042424045
UBQLN1 chr9-83678437-T-A	MAJIQ	1.300994202178211
UBQLN1 chr9-83678437-T-A	IRFinder_IRratio	1.3612457184252318
UBQLN1 chr9-83678437-T-A	IRFinder_LocalIRratio	8.18348008785888
