# Supplementary material for: Systematic identification of intron retention associated variants from massive publicly available transcriptome sequencing data
Source: Nat Commun. 2022 Sep 29;13:5357. doi: 10.1038/s41467-022-32887-9 (PMC9522810; doi:10.1038/s41467-022-32887-9)
Supplement: Supplementary file 9 — Source Data [file 41467_2022_32887_MOESM9_ESM.zip › SourceData/SupplementaryFigure17a_source.tsv]

Mutation_key	Mutation_status	Tissue	IR_ratio_values
chr19,11012946,C,A SMARCA4	FALSE	Adipose-Subcutaneous	0.0213, 0, 0.0145, 0, 0.0149, 0.0465, 0, 0, 0, 0, 0.0147, 0.0222, 0, 0, 0, 0.0233, 0.0182, 0, 0, 0.0185, 0, 0, 0.0135, 0, 0.0448, 0, 0.0308, 0.027, 0.0133, 0.0179, 0.0137, 0, 0.0112, 0, 0.0141, 0.0164, 0, 0, 0.0189, 0.0164, 0, 0.0377, 0.038, 0, 0.0179, 0.027, 0, 0, 0.0227, 0, 0, 0, 0, 0, 0, 0.0417, 0, 0, 0, 0.0339, 0.0441, 0.0303, 0.0238, 0, 0, 0, 0, 0.0345, 0.0141, 0.0253, 0, 0.0109, 0.0152, 0.0…
chr19,11012946,C,A SMARCA4	FALSE	Adrenal Gland	0, 0.0139, 0, 0, 0, 0, 0, 0, 0.0357, 0, 0.0811, 0.0127, 0, 0.0098, 0.0104, 0, 0, 0.0361, 0, 0.0678, 0.0263, 0.0211, 0.0149, 0.0152, 0, 0, 0, 0, 0, 0.0312, 0, 0.037, 0.0411, 0, 0.0099, 0, 0, 0, 0.0132, 0, 0.0066, 0, 0.0147, 0.0946, 0.0098, 0.1316, 0.0164, 0.025, 0.0392, 0, 0.0109, 0.0312, 0.0169, 0, 0, 0.0517, 0.0345, 0.1333, 0.0192, 0.0714, 0, 0.0169, 0.0208, 0.0172, 0, 0.0235, 0.0142, 0.0513, 0,…
chr19,11012946,C,A SMARCA4	FALSE	Artery-Aorta	0, 0, 0, 0.0217, 0, 0, 0, 0.0286, 0, 0, 0.0351, 0, 0, 0, 0.0152, 0.05, 0.0185, 0, 0.0141, 0, 0, 0.0156, 0, 0, 0, 0.02, 0, 0.0541, 0, 0, 0, 0, 0, 0, 0, 0, 0, 0, 0.0256, 0.0278, 0, 0, 0, 0, 0.0175, 0, 0.0147, 0.0294, 0, 0, 0.0222, 0, 0.011, 0, 0.0127, 0, 0, 0, 0, 0.0192, 0.0256, 0, 0.0714, 0.0312, 0, 0, 0, 0.0213, 0.0294, 0, 0, 0, 0, 0, 0.037, 0.0156, 0, 0.0172, 0, 0.0789, 0, 0, 0.0227, 0.0145, 0, …
chr19,11012946,C,A SMARCA4	FALSE	Artery-Tibial	0.0208, 0, 0, 0.0164, 0.0244, 0, 0, 0, 0, 0, 0, 0, 0, 0, 0, 0, 0, 0, 0, 0.0123, 0, 0, 0, 0, 0.0333, 0, 0, 0, 0.0152, 0, 0.0169, 0, 0, 0, 0, 0, 0, 0, 0, 0.0192, 0, 0, 0.0135, 0, 0.0115, 0, 0, 0, 0.0156, 0, 0.0444, 0.0161, 0, 0, 0, 0, 0, 0.0141, 0, 0, 0.0152, 0.0137, 0, 0.0102, 0, 0, 0, 0, 0, 0, 0, 0, 0.0286, 0.0196, 0, 0, 0, 0.0139, 0.0141, 0.0267, 0.0125, 0, 0.0189, 0, 0, 0, 0.0625, 0, 0, 0, 0, 0…
chr19,11012946,C,A SMARCA4	FALSE	Cells-Transformed fibroblasts	0, 0, 0.0078, 0, 0, 0, 0, 0.012, 0, 0, 0.0309, 0, 0.0096, 0, 0.0127, 0, 0, 0, 0, 0.0103, 0, 0, 0.0079, 0, 0, 0, 0, 0.0167, 0, 0, 0, 0, 0, 0.0059, 0, 0, 0, 0, 0, 0, 0, 0, 0.0098, 0.026, 0.0091, 0, 0.0071, 0, 0, 0, 0, 0.0055, 0.0095, 0, 0.0078, 0.0051, 0, 0.009, 0, 0.0037, 0, 0.0082, 0, 0.0136, 0, 0, 0, 0.0062, 0, 0.0041, 0.0055, 0, 0.0044, 0, 0, 0, 0.0097, 0, 0.0067, 0, 0.0169, 0, 0.0074, 0.0065, …
chr19,11012946,C,A SMARCA4	FALSE	Esophagus-Mucosa	0, 0.0053, 0.0102, 0, 0, 0.0116, 0.049, 0, 0.0392, 0, 0, 0, 0.0122, 0.0309, 0, 0, 0.0256, 0, 0.0058, 0, 0.0152, 0, 0, 0, 0.0056, 0.0192, 0.0216, 0.0168, 0, 0, 0.0044, 0, 0.0163, 0, 0.0066, 0.0093, 0, 0.0175, 0, 0, 0.0132, 0, 0, 0.0073, 0, 0.007, 0.0208, 0, 0.013, 0.0066, 0, 0, 0.0328, 0, 0.0274, 0.009, 0, 0, 0.0032, 0.0068, 0.0165, 0, 0.038, 0.0072, 0, 0.0057, 0, 0, 0.0222, 0.0458, 0, 0.0061, 0.0…
chr19,11012946,C,A SMARCA4	FALSE	Esophagus-Muscularis	0, 0, 0.0123, 0, 0, 0, 0, 0.02, 0.0147, 0, 0, 0, 0.0286, 0, 0.0141, 0, 0, 0, 0.0417, 0.04, 0.0312, 0, 0.0093, 0, 0.0312, 0.0526, 0, 0.0227, 0.0172, 0, 0, 0, 0, 0.0204, 0, 0.0179, 0, 0, 0, 0.0115, 0.0303, 0.0175, 0, 0, 0, 0.0339, 0, 0, 0, 0, 0.0128, 0.0156, 0, 0.02, 0, 0, 0, 0, 0, 0, 0, 0.0227, 0, 0, 0, 0.0612, 0, 0, 0.0172, 0, 0.0169, 0, 0, 0, 0, 0, 0.0769, 0, 0, 0.0235, 0, 0.0128, 0.012, 0, 0, 0…
chr19,11012946,C,A SMARCA4	FALSE	Heart-Left Ventricle	0, 0.0204, 0, 0.125, 0, 0, 0, 0, 0, 0, 0, 0, 0.0106, 0.0328, 0, 0, 0.0102, 0.1111, 0, 0, 0, 0.1154, 0, 0, 0, 0.0588, 0, 0.1, 0, 0.0164, 0, 0, 0, 0, 0, 0, 0, 0, 0, 0, 0, 0, 0, 0, 0, 0, 0, 0, 0, 0, 0.0909, 0.0139, 0.0227, 0.038, 0, 0, 0, 0, 0, 0.0238, 0, 0, 0, 0.0652, 0.0217, 0, 0, 0.0159, 0.0312, 0, 0, 0, 0, 0.0435, 0, 0, 0.0833, 0, 0, 0.029, 0.0096, 0.0227, 0.0312, 0.0606, 0, 0, 0, 0, 0, 0, 0, 0,…
chr19,11012946,C,A SMARCA4	FALSE	Kidney-Cortex	0, 0.0278, 0, 0, 0.0202, 0, 0, 0.0301, 0, 0.0441, 0.0459, 0, 0, 0, 0.0128, 0.0246, 0, 0, 0.0357, 0.0536, 0, 0, 0, 0.0137, 0, 0.0323, 0, 0, 0.0465, 0.0263, 0.0278, 0.0137, 0, 0.0227, 0.011
chr19,11012946,C,A SMARCA4	FALSE	Lung	0.0467, 0.0408, 0, 0.0455, 0, 0.0556, 0.0357, 0.0087, 0, 0, 0.0317, 0, 0.0127, 0.0081, 0, 0.0909, 0.0169, 0.0238, 0.0105, 0.0141, 0, 0.0145, 0, 0.0282, 0, 0, 0.0186, 0, 0, 0, 0.0159, 0.0465, 0.0364, 0, 0.0183, 0.0392, 0.0263, 0, 0, 0.0268, 0, 0.0208, 0.0556, 0, 0.0319, 0, 0.0149, 0.013, 0.0339, 0, 0.026, 0.0192, 0, 0.0233, 0.013, 0, 0, 0, 0.027, 0, 0, 0, 0.011, 0.0112, 0.02, 0.0111, 0.0395, 0.026…
chr19,11012946,C,A SMARCA4	FALSE	Muscle-Skeletal	0.0263, 0, 0.0238, 0, 0, 0, 0.0122, 0, 0, 0, 0, 0, 0.0213, 0.0076, 0, 0.0286, 0, 0, 0, 0.0185, 0, 0, 0.0417, 0.0263, 0, 0, 0, 0, 0, 0, 0, 0.0111, 0, 0, 0, 0.0263, 0.0256, 0, 0, 0.0116, 0.0217, 0, 0.0426, 0, 0, 0, 0.0667, 0, 0, 0.0122, 0.0137, 0.0714, 0, 0, 0, 0, 0.027, 0, 0.0145, 0.0185, 0.0286, 0, 0.0058, 0.0119, 0, 0, 0, 0, 0, 0, 0, 0, 0.0263, 0, 0.0233, 0, 0.0385, 0, 0.02, 0, 0, 0, 0.0385, 0, …
chr19,11012946,C,A SMARCA4	FALSE	Nerve-Tibial	0.0179, 0, 0.0727, 0, 0.025, 0.0137, 0, 0.04, 0.0204, 0, 0, 0.0164, 0, 0, 0.0192, 0, 0.0143, 0.0111, 0, 0.0185, 0.0192, 0, 0.0182, 0, 0.0135, 0, 0, 0.0227, 0, 0.0185, 0.0156, 0.0167, 0.0132, 0.0115, 0.025, 0.0172, 0, 0.0222, 0.0238, 0.0308, 0, 0.0769, 0.0145, 0, 0, 0.0123, 0, 0, 0.08, 0, 0, 0, 0, 0, 0, 0.0182, 0, 0.025, 0.0122, 0, 0.0303, 0.0204, 0, 0, 0.0048, 0.0182, 0, 0, 0.0143, 0.0104, 0, 0.0…
chr19,11012946,C,A SMARCA4	FALSE	Pancreas	0, 0.037, 0, 0, 0, 0.0526, 0.0208, 0, 0.0345, 0.0476, 0, 0.0312, 0, 0.0238, 0.0882, 0.0256, 0, 0, 0.069, 0, 0, 0, 0, 0.0345, 0.0217, 0.0312, 0, 0, 0.0135, 0.0286, 0.0161, 0.0208, 0.0732, 0, 0.0182, 0, 0.0385, 0.0217, 0.0526, 0, 0, 0, 0, 0.0323, 0.0333, 0, 0, 0, 0, 0.0408, 0.0417, 0.0208, 0, 0, 0.0185, 0, 0.0204, 0, 0, 0.0143, 0.0435, 0, 0, 0.0588, 0.0392, 0, 0.0484, 0.0364, 0.0732, 0, 0.0312, 0, …
chr19,11012946,C,A SMARCA4	FALSE	Prostate	0.0194, 0.0444, 0.0167, 0.0217, 0.0102, 0, 0.0566, 0.0147, 0, 0, 0.0588, 0.0225, 0.0484, 0.0348, 0.0449, 0.0877, 0, 0, 0, 0, 0, 0.0222, 0.0278, 0.0667, 0.016, 0.0149, 0.0111, 0.0423, 0, 0.0238, 0, 0, 0, 0.0294, 0, 0.0667, 0, 0, 0.0548, 0.0222, 0, 0.1333, 0, 0, 0, 0, 0, 0, 0.0147, 0, 0, 0, 0, 0, 0, 0.0149, 0, 0.0429, 0, 0.0175, 0.0244, 0.0189, 0, 0.0172, 0.0128, 0.013, 0.0233, 0.0444, 0.0263, 0.03…
chr19,11012946,C,A SMARCA4	FALSE	Spleen	0.0273, 0.02, 0.0143, 0, 0, 0.0241, 0, 0, 0.0312, 0, 0.1081, 0, 0.0455, 0.0222, 0.0411, 0, 0, 0.0351, 0, 0.0132, 0.0147, 0, 0, 0, 0, 0.0435, 0, 0.0308, 0.029, 0.037, 0.0127, 0.0175, 0, 0, 0, 0, 0.0377, 0, 0, 0.0106, 0, 0.0222, 0.0294, 0, 0, 0, 0.0139, 0.0615, 0, 0.0385, 0, 0.0179, 0.0213, 0, 0, 0.0244, 0.0732, 0.0167, 0, 0.0345, 0, 0, 0.0233, 0, 0.0476, 0, 0.0278, 0.0286, 0, 0.0175, 0, 0, 0.0392,…
chr19,11012946,C,A SMARCA4	FALSE	Testis	0, 0.0075, 0, 0.0068, 0, 0.0118, 0.0211, 0, 0, 0, 0.0052, 0, 0.0051, 0.0174, 0.0368, 0.0063, 0, 0.0054, 0, 0, 0, 0.0221, 0, 0, 0.0262, 0.0157, 0.0127, 0.0142, 0.0112, 0, 0.0079, 0.0057, 0.006, 0, 0, 0, 0.0069, 0, 0.009, 0.0045, 0, 0.0303, 0.0033, 0.0074, 0.007, 0, 0, 0.0194, 0, 0, 0.006, 0, 0.0043, 0.0052, 0, 0, 0, 0, 0.0099, 0.0103, 0, 0.0118, 0.0179, 0.0242, 0.0164, 0, 0, 0.0179, 0.0128, 0, 0.0…
chr19,11012946,C,A SMARCA4	FALSE	Thyroid	0.0142, 0, 0.0667, 0.0164, 0.0244, 0.0282, 0.0244, 0.0156, 0, 0.0645, 0, 0, 0.0798, 0.0404, 0.0465, 0.0154, 0, 0, 0.0241, 0, 0, 0.0336, 0.0076, 0, 0.0588, 0.0385, 0.0123, 0, 0.0505, 0.0615, 0.0143, 0.0139, 0.0633, 0.0351, 0.0127, 0.0211, 0, 0.0308, 0.0244, 0.0455, 0.0159, 0, 0, 0.0308, 0.0286, 0.0139, 0.0625, 0.0199, 0.0577, 0, 0.0139, 0.0114, 0, 0.0164, 0.0182, 0, 0.0526, 0.0182, 0.011, 0.0612, …
chr19,11012946,C,A SMARCA4	FALSE	Whole Blood	0, 0, 0.0247, 0, 0.0476, 0.05, 0, 0.0377, 0, 0.0247, 0, 0, 0.0513, 0.0222, 0, 0, 0.0476, 0, 0, 0.0213, 0, 0.0625, 0, 0, 0, 0.125, 0, 0.0388, 0.0333, 0.0168, 0, 0, 0, 0, 0, 0, 0, 0, 0, 0, 0, 0.0256, 0, 0, 0.0185, 0, 0, 0.0488, 0, 0, 0.1111, 0, 0.0154, 0, 0, 0, 0.027, 0, 0, 0.009, 0.0167, 0.0123, 0, 0.087, 0, 0, 0.037, 0, 0, 0, 0, 0, 0, 0, 0, 0, 0, 0, 0, 0, 0.0455, 0, 0, 0.0133, 0, 0.027, 0, 0, 0.0…
chr19,11012946,C,A SMARCA4	TRUE	Adipose-Subcutaneous	0.1636
chr19,11012946,C,A SMARCA4	TRUE	Adrenal Gland	0.0755
chr19,11012946,C,A SMARCA4	TRUE	Artery-Aorta	0.1648
chr19,11012946,C,A SMARCA4	TRUE	Artery-Tibial	0
chr19,11012946,C,A SMARCA4	TRUE	Cells-Transformed fibroblasts	0.0678
chr19,11012946,C,A SMARCA4	TRUE	Esophagus-Mucosa	0.0495
chr19,11012946,C,A SMARCA4	TRUE	Esophagus-Muscularis	0.0532
chr19,11012946,C,A SMARCA4	TRUE	Heart-Left Ventricle	0.0424
chr19,11012946,C,A SMARCA4	TRUE	Kidney-Cortex	0.0685
chr19,11012946,C,A SMARCA4	TRUE	Lung	0.0867
chr19,11012946,C,A SMARCA4	TRUE	Muscle-Skeletal	0.0484
chr19,11012946,C,A SMARCA4	TRUE	Nerve-Tibial	0.1818
chr19,11012946,C,A SMARCA4	TRUE	Pancreas	0.2097
chr19,11012946,C,A SMARCA4	TRUE	Prostate	0.2319
chr19,11012946,C,A SMARCA4	TRUE	Spleen	0.069
chr19,11012946,C,A SMARCA4	TRUE	Testis	0.0844
chr19,11012946,C,A SMARCA4	TRUE	Thyroid	0.1351
chr19,11012946,C,A SMARCA4	TRUE	Whole Blood	0.0588
chr3,48575060,T,A COL7A1	FALSE	Adipose-Subcutaneous	0, 0, 0, 0, 0, 0, 0, 0, 0, 0, 0, 0, 0, 0, 0, 0, 0, 0, 0, 0, 0, 0, 0, 0, 0, 0, 0, 0, 0, 0, 0, 0, 0, 0, 0, 0, 0, 0, 0, 0, 0, 0, 0, 0, 0, 0, 0, 0, 0, 0, 0, 0, 0, 0, 0, 0, 0, 0, 0, 0, 0, 0, 0, 0, 0, 0, 0, 0, 0, 0, 0, 0, 0, 0, 0, 0, 0, 0.0968, 0, 0, 0, 0, 0, 0, 0, 0, 0, 0, 0, 0, 0, 0, 0, 0, 0, 0, 0, 0, 0, 0, 0, 0, 0, 0, 0, 0, 0, 0, 0, 0, 0, 0, 0, 0, 0, 0, 0, 0, 0, 0, 0, 0, 0, 0, 0, 0, 0, 0, 0, 0, 0, 0…
chr3,48575060,T,A COL7A1	FALSE	Adipose-Visceral	0, 0, 0, 0, 0, 0, 0, 0, 0, 0, 0, 0, 0, 0, 0, 0, 0, 0, 0, 0, 0, 0, 0, 0, 0, 0, 0, 0, 0, 0, 0, 0, 0, 0, 0, 0, 0, 0, 0, 0, 0, 0, 0, 0, 0, 0, 0, 0, 0, 0, 0, 0, 0, 0, 0, 0, 0, 0, 0, 0, 0, 0, 0, 0, 0, 0, 0, 0, 0, 0, 0, 0, 0, 0.125, 0, 0, 0, 0.0526, 0, 0, 0, 0, 0, 0, 0, 0, 0, 0, 0, 0, 0.1, 0, 0, 0, 0, 0, 0, 0.125, 0, 0, 0, 0, 0, 0, 0, 0.5, 0, 0, 0.2, 0, 0, 0, 0, 0, 0, 0, 0, 0, 0, 0, 0, 0, 0, 0, 0, 0, 0,…
chr3,48575060,T,A COL7A1	FALSE	Artery-Aorta	0, 0, 0, 0, 0, 0, 0.0303, 0, 0, 0, 0, 0, 0, 0, 0, 0.0476, 0, 0, 0, 0, 0, 0, 0, 0, 0, 0, 0, 0, 0.0058, 0, 0, 0, 0, 0, 0, 0, 0, 0, 0, 0.0571, 0, 0, 0, 0, 0, 0, 0, 0, 0, 0, 0, 0, 0, 0, 0, 0, 0, 0, 0, 0, 0, 0, 0, 0, 0, 0, 0, 0, 0, 0, 0, 0, 0, 0, 0, 0, 0, 0, 0, 0, 0, 0.0222, 0, 0, 0, 0, 0, 0, 0, 0, 0, 0, 0, 0, 0, 0, 0, 0, 0, 0, 0, 0, 0, 0, 0, 0, 0, 0.0256, 0, 0.0192, 0, 0, 0, 0, 0.02, 0, 0, 0, 0, 0, 0…
chr3,48575060,T,A COL7A1	FALSE	Brain-Cerebellum	0, 0, 0, 0, 0, 0, 0, 0, 0, 0, 0.011, 0, 0, 0.0109, 0, 0.0059, 0, 0, 0, 0, 0, 0, 0, 0, 0, 0, 0, 0, 0, 0, 0, 0, 0, 0, 0, 0.009, 0, 0, 0, 0, 0, 0, 0, 0.0081, 0.013, 0, 0, 0.0074, 0, 0, 0, 0, 0, 0, 0, 0, 0, 0, 0, 0, 0.0067, 0.0064, 0.0082, 0, 0, 0, 0, 0, 0, 0, 0, 0, 0.0085, 0, 0, 0, 0, 0, 0.0092, 0, 0, 0, 0, 0, 0, 0.0096, 0, 0.0088, 0.0385, 0, 0, 0.0417, 0, 0, 0, 0, 0, 0, 0, 0, 0, 0, 0, 0, 0, 0, 0, 0…
chr3,48575060,T,A COL7A1	FALSE	Brain-Cortex	0, 0, 0, 0, 0, 0, 0, 0, 0, 0, 0, 0, 0, 0, 0, 0, 0, 0.0074, 0, 0, 0, 0, 0, 0.0286, 0, 0, 0, 0, 0, 0, 0, 0, 0, 0, 0, 0, 0, 0, 0, 0, 0, 0, 0, 0, 0, 0, 0, 0, 0, 0, 0, 0, 0, 0, 0, 0, 0, 0, 0, 0, 0, 0, 0, 0, 0, 0, 0, 0, 0, 0, 0, 0, 0, 0, 0, 0, 0, 0, 0, 0, 0, 0, 0, 0, 0, 0, 0, 0, 0, 0, 0, 0, 0, 0, 0, 0, 0, 0, 0, 0, 0, 0, 0, 0, 0, 0, 0, 0, 0, 0, 0, 0, 0, 0, 0, 0, 0, 0, 0, 0, 0, 0, 0, 0, 0, 0, 0, 0, 0, 0
chr3,48575060,T,A COL7A1	FALSE	Breast-Mammary Tissue	0, 0, 0, 0, 0, 0, 0, 0, 0, 0, 0, 0, 0, 0, 0, 0, 0, 0, 0, 0, 0, 0, 0, 0, 0, 0, 0, 0, 0, 0, 0.3333, 0, 0, 0.0104, 0, 0, 0, 0, 0, 0, 0, 0, 0, 0, 0.0146, 0, 0, 0, 0, 0, 0, 0.0097, 0, 0, 0, 0, 0, 0, 0, 0, 0, 0, 0, 0, 0, 0, 0, 0, 0, 0, 0, 0, 0, 0, 0, 0, 0, 0, 0, 0, 0, 0, 0, 0, 0, 0, 0, 0, 0, 0, 0, 0, 0, 0, 0, 0, 0, 0, 0, 0, 0, 0, 0, 0, 0, 0, 0, 0, 0, 0, 0, 0, 0, 0, 0, 0, 0, 0, 0, 0, 0, 0, 0, 0, 0, 0, 0…
chr3,48575060,T,A COL7A1	FALSE	Colon-Sigmoid	0, 0, 0, 0, 0, 0, 0, 0, 0, 0, 0, 0, 0, 0, 0, 0, 0, 0, 0, 0, 0, 0, 0, 0, 0, 0, 0, 0, 0, 0, 0, 0.0333, 0, 0, 0, 0, 0.0714, 0, 0, 0, 0, 0, 0, 0, 0, 0, 0, 0, 0, 0, 0, 0, 0, 0, 0, 0, 0, 0, 0, 0, 0, 0, 0, 0, 0, 0, 0, 0, 0, 0, 0, 0, 0, 0, 0, 0, 0, 0, 0, 0, 0, 0, 0, 0, 0, 0, 0, 0, 0, 0, 0, 0, 0, 0, 0, 0, 0, 0.0476, 0, 0, 0, 0, 0, 0, 0, 0, 0, 0, 0, 0, 0, 0, 0, 0, 0, 0, 0, 0, 0, 0, 0, 0, 0, 0, 0, 0, 0, 0, …
chr3,48575060,T,A COL7A1	FALSE	Heart-Atrial Appendage	0, 0, 0, 0, 0, 0, 0, 0, 0, 0, 0, 0, 0, 0, 0, 0, 0, 0, 0, 0, 0, 0, 0, 0, 0, 0, 0, 0, 0, 0.0556, 0, 0, 0, 0, 0, 0, 0, 0, 0.0526, 0, 0, 0, 0, 0, 0, 0, 0, 0, 0, 0, 0, 0, 0, 0, 0, 0, 0.1429, 0, 0, 0, 0, 0, 0, 0, 0, 0, 0, 0, 0, 0, 0, 0, 0, 0, 0, 0.025, 0, 0, 0.1, 0, 0, 0, 0.0435, 0, 0, 0, 0.0556, 0, 0, 0, 0, 0, 0, 0, 0, 0, 0, 0, 0, 0, 0, 0, 0, 0, 0, 0, 0, 0, 0.1111, 0, 0, 0.0435, 0, 0, 0, 0, 0, 0, 0, 0…
chr3,48575060,T,A COL7A1	FALSE	Heart-Left Ventricle	0, 0, 0, 0, 0, 0, 0, 0, 0, 0, 0, 0, 0, 0, 0.0588, 0, 0, 0, 0, 0, 0, 0, 0, 0, 0, 0, 0.0204, 0, 0, 0, 0, 0, 0, 0, 0, 0, 0, 0, 0, 0, 0, 0, 0, 0, 0, 0, 0, 0, 0, 0, 0, 0, 0, 0, 0, 0, 0, 0, 0, 0, 0, 0, 0, 0, 0, 0, 0, 0, 0, 0, 0, 0, 0, 0, 0, 0, 0, 0, 0, 0, 0, 0, 0, 0, 0, 0, 0, 0, 0, 0, 0, 0, 0, 0, 0, 0, 0, 0, 0, 0, 0, 0, 0, 0, 0, 0, 0, 0, 0, 0, 0, 0, 0, 0.0192, 0, 0, 0.0154, 0, 0.0147, 0, 0, 0, 0, 0, 0,…
chr3,48575060,T,A COL7A1	FALSE	Muscle-Skeletal	0, 0, 0, 0, 0, 0, 0.025, 0, 0, 0, 0, 0, 0, 0, 0, 0, 0, 0, 0, 0, 0, 0, 0, 0, 0, 0, 0, 0, 0, 0, 0, 0, 0, 0, 0, 0, 0, 0, 0, 0, 0, 0, 0, 0, 0, 0, 0, 0, 0, 0, 0, 0, 0, 0, 0, 0, 0, 0, 0, 0, 0, 0, 0, 0.0625, 0, 0, 0, 0, 0, 0, 0, 0, 0, 0, 0, 0, 0, 0, 0, 0, 0, 0, 0, 0, 0, 0, 0.0263, 0, 0, 0.0385, 0, 0, 0, 0, 0, 0.0071, 0, 0, 0, 0, 0, 0.0172, 0, 0, 0, 0, 0, 0, 0, 0, 0, 0, 0, 0, 0, 0, 0, 0, 0, 0, 0, 0, 0, 0…
chr3,48575060,T,A COL7A1	FALSE	Ovary	0, 0, 0, 0, 0, 0, 0.0122, 0, 0, 0.0417, 0, 0, 0, 0, 0, 0, 0, 0, 0, 0, 0, 0, 0, 0, 0, 0, 0, 0, 0, 0, 0, 0, 0, 0, 0, 0, 0, 0, 0, 0, 0, 0, 0, 0, 0, 0, 0, 0, 0, 0, 0.0139, 0, 0, 0, 0, 0, 0, 0, 0, 0, 0, 0, 0, 0, 0, 0.0058, 0, 0, 0, 0, 0, 0, 0, 0, 0, 0, 0, 0.0417, 0, 0, 0, 0, 0.0667, 0, 0, 0, 0, 0, 0, 0, 0.0364, 0, 0, 0, 0, 0, 0.0303, 0, 0, 0, 0, 0, 0, 0, 0, 0
chr3,48575060,T,A COL7A1	FALSE	Pituitary	0, 0.009, 0, 0, 0, 0, 0, 0, 0, 0, 0, 0, 0, 0, 0, 0, 0, 0, 0, 0, 0, 0, 0, 0, 0, 0, 0, 0, 0, 0, 0, 0, 0, 0, 0, 0, 0, 0, 0, 0, 0, 0, 0, 0, 0, 0, 0, 0, 0, 0, 0, 0, 0, 0, 0, 0, 0, 0, 0, 0, 0, 0, 0, 0, 0, 0, 0, 0, 0, 0, 0, 0, 0, 0, 0, 0, 0, 0, 0, 0, 0, 0, 0, 0, 0, 0, 0, 0, 0, 0, 0, 0, 0, 0, 0, 0, 0, 0, 0, 0, 0, 0, 0, 0, 0, 0, 0, 0, 0, 0, 0, 0, 0, 0, 0, 0, 0, 0, 0, 0, 0.0154, 0, 0
chr3,48575060,T,A COL7A1	FALSE	Skin-Not Sun_Exposed	0, 0, 0.0029, 0.0054, 0, 0, 0, 0.0066, 0.0016, 0, 0, 0, 0.0307, 0, 0.0054, 0.0037, 0, 0.0019, 0, 0.005, 0, 0, 0.0033, 0.0033, 0.0044, 0, 0.0024, 0.0043, 0.0019, 0.0031, 0, 0.0028, 0, 0, 0.0075, 0, 0, 0.0018, 0, 0.0033, 0, 0, 0.003, 0.0034, 0, 0, 0, 0, 0.0021, 0.0018, 0.0028, 0, 0, 0, 0, 0.0053, 0, 0, 0, 0, 0.0014, 0, 0.0023, 0, 0.0029, 0, 0, 0.0019, 0, 0, 0, 0, 0.0029, 0.0014, 0, 0, 0, 0, 0, 0.00…
chr3,48575060,T,A COL7A1	FALSE	Skin-Sun Exposed	0, 0, 0, 0, 0.0013, 0, 0, 0, 0, 0, 0.0069, 0.0029, 0, 0.0026, 0.0049, 0.0027, 0, 0, 0.0028, 0, 0.0073, 0, 0, 0, 0.0068, 0.0038, 0.0052, 0, 0, 0.0087, 0, 0, 0, 0.0038, 0.0039, 0, 0, 0, 0.0105, 0, 0, 0, 0, 0.0171, 0, 0, 0, 0.0037, 0.0058, 0.0088, 0, 0, 0.0051, 0, 0.0041, 0.0042, 0, 0, 0, 0.008, 0, 0, 0.0022, 0, 0, 0, 0, 0, 0, 0, 0, 0, 0, 0, 0.0041, 0.0045, 0, 0.0026, 0, 0, 0, 0, 0, 0, 0, 0.0019, 0.…
chr3,48575060,T,A COL7A1	FALSE	Thyroid	0, 0, 0, 0, 0, 0, 0, 0, 0, 0, 0, 0, 0, 0, 0, 0, 0, 0, 0, 0, 0, 0, 0, 0, 0, 0, 0, 0, 0, 0, 0, 0, 0, 0, 0, 0, 0, 0, 0, 0, 0, 0, 0, 0, 0, 0, 0, 0, 0, 0, 0, 0, 0, 0, 0, 0, 0, 0, 0, 0, 0, 0, 0, 0, 0, 0, 0, 0, 0, 0, 0, 0, 0, 0, 0, 0, 0, 0, 0, 0, 0, 0, 0, 0, 0, 0, 0, 0, 0, 0, 0, 0, 0, 0, 0, 0, 0, 0, 0, 0, 0, 0, 0, 0, 0, 0, 0, 0, 0, 0, 0, 0, 0, 0, 0, 0, 0, 0, 0, 0, 0, 0, 0, 0, 0, 0, 0, 0, 0, 0, 0, 0, 0, …
chr3,48575060,T,A COL7A1	FALSE	Uterus	0, 0, 0, 0, 0, 0, 0, 0, 0, 0, 0, 0, 0, 0, 0, 0, 0, 0, 0, 0, 0, 0, 0, 0, 0, 0, 0, 0, 0, 0, 0, 0.0588, 0, 0, 0.0204, 0, 0, 0, 0, 0, 0, 0, 0.0064, 0, 0, 0, 0, 0, 0, 0, 0, 0, 0, 0, 0, 0, 0, 0, 0, 0, 0, 0, 0, 0, 0, 0, 0, 0, 0, 0, 0, 0.0185, 0, 0, 0, 0.0062, 0.0168, 0.0179, 0, 0, 0, 0, 0, 0, 0, 0, 0, 0, 0
chr3,48575060,T,A COL7A1	FALSE	Vagina	0.0108, 0, 0, 0, 0, 0, 0.0033, 0, 0, 0, 0.0053, 0, 0, 0.0149, 0, 0, 0, 0, 0.0071, 0.0113, 0, 0.0083, 0, 0.0075, 0.0066, 0.0024, 0, 0.0024, 0, 0.0037, 0, 0.0077, 0, 0, 0, 0, 0.0074, 0.0308, 0, 0, 0, 0.0071, 0.0056, 0, 0, 0, 0, 0, 0, 0.0041, 0.0043, 0, 0, 0, 0.0082, 0, 0, 0, 0.0029, 0.0015, 0, 0.005, 0.0049, 0, 0, 0, 0.0037, 0, 0, 0.0526, 0, 0, 0.0076, 0.0092, 0.0053, 0, 0.0312, 0.0081, 0, 0, 0.001…
chr3,48575060,T,A COL7A1	TRUE	Adipose-Subcutaneous	0.2
chr3,48575060,T,A COL7A1	TRUE	Adipose-Visceral	0.3333
chr3,48575060,T,A COL7A1	TRUE	Artery-Aorta	0.0625
chr3,48575060,T,A COL7A1	TRUE	Brain-Cerebellum	0.0769
chr3,48575060,T,A COL7A1	TRUE	Brain-Cortex	0.1071
chr3,48575060,T,A COL7A1	TRUE	Breast-Mammary Tissue	0.039
chr3,48575060,T,A COL7A1	TRUE	Colon-Sigmoid	0.1667
chr3,48575060,T,A COL7A1	TRUE	Heart-Atrial Appendage	0.125
chr3,48575060,T,A COL7A1	TRUE	Heart-Left Ventricle	0
chr3,48575060,T,A COL7A1	TRUE	Muscle-Skeletal	0
chr3,48575060,T,A COL7A1	TRUE	Ovary	0.125
chr3,48575060,T,A COL7A1	TRUE	Pituitary	0.125
chr3,48575060,T,A COL7A1	TRUE	Skin-Not Sun_Exposed	0.1026
chr3,48575060,T,A COL7A1	TRUE	Skin-Sun Exposed	0.1481
chr3,48575060,T,A COL7A1	TRUE	Thyroid	0.125
chr3,48575060,T,A COL7A1	TRUE	Uterus	0.1429
chr3,48575060,T,A COL7A1	TRUE	Vagina	0.2
chr8,37753532,A,G ERLIN2	FALSE	Adipose-Subcutaneous	0.1905, 0.0488, 0.0294, 0, 0.0571, 0, 0, 0.0588, 0.02, 0.0227, 0.0714, 0, 0, 0.0208, 0.12, 0.0333, 0, 0, 0, 0.0909, 0.037, 0.0714, 0, 0.0444, 0.0392, 0.0227, 0.0741, 0.069, 0.0189, 0.0577, 0.0385, 0.0952, 0.0244, 0.04, 0.027, 0.0909, 0, 0.0312, 0.1111, 0.0222, 0.037, 0.0357, 0, 0.0339, 0.0333, 0.0714, 0, 0, 0, 0.0172, 0.0079, 0.0172, 0.0455, 0.04, 0.0435, 0.0286, 0.0678, 0.0426, 0.0435, 0.0303, 0…
chr8,37753532,A,G ERLIN2	FALSE	Brain-Anterior cingulate_cortex	0, 0, 0, 0, 0, 0, 0, 0, 0, 0, 0, 0, 0, 0, 0, 0, 0, 0, 0, 0, 0, 0, 0, 0, 0, 0, 0.1154, 0.0172, 0, 0.0278, 0, 0.0417, 0.0182, 0, 0, 0.0488, 0.0526, 0, 0, 0, 0, 0, 0, 0, 0.0408, 0, 0, 0.0161, 0, 0, 0.04, 0, 0, 0, 0, 0, 0, 0.0233, 0.0435, 0, 0, 0, 0, 0, 0, 0, 0, 0, 0, 0, 0, 0, 0, 0, 0, 0, 0, 0, 0, 0, 0, 0, 0, 0, 0, 0, 0, 0.0513, 0, 0, 0, 0, 0, 0.0312, 0.0556, 0
chr8,37753532,A,G ERLIN2	FALSE	Brain-Caudate	0.0208, 0, 0.0556, 0, 0, 0, 0, 0, 0.0645, 0, 0, 0, 0, 0, 0.0233, 0, 0, 0, 0, 0, 0, 0, 0, 0, 0, 0, 0, 0.0286, 0, 0, 0, 0.0323, 0, 0, 0, 0, 0, 0, 0, 0, 0, 0, 0.0345, 0, 0, 0.0952, 0, 0, 0, 0, 0, 0, 0, 0, 0, 0, 0.0196, 0, 0, 0, 0.0196, 0, 0, 0, 0.0417, 0, 0, 0, 0.0303, 0, 0, 0, 0, 0, 0, 0, 0, 0, 0.0185, 0, 0.0294, 0, 0, 0, 0, 0, 0, 0, 0.0227, 0, 0, 0, 0.0169, 0, 0, 0, 0, 0, 0, 0, 0, 0, 0, 0, 0, 0, 0…
chr8,37753532,A,G ERLIN2	FALSE	Brain-Cerebellar Hemisphere	0.0556, 0.0513, 0.0606, 0, 0, 0, 0, 0, 0, 0, 0, 0, 0.0455, 0.0667, 0.0213, 0.0122, 0, 0.0323, 0, 0, 0, 0, 0, 0, 0.0625, 0.4286, 0, 0, 0, 0.0278, 0.0556, 0, 0, 0, 0, 0.1154, 0, 0, 0, 0, 0.08, 0.0526, 0.0526, 0.0625, 0.05, 0, 0.0385, 0, 0, 0, 0.0333, 0, 0.0312, 0, 0, 0.0526, 0.0513, 0, 0, 0.0196, 0, 0.0238, 0, 0, 0.0588, 0, 0, 0, 0, 0, 0, 0, 0, 0.0345, 0, 0.0303, 0, 0.0556, 0.1639, 0, 0, 0.0625, 0.…
chr8,37753532,A,G ERLIN2	FALSE	Brain-Cerebellum	0, 0, 0, 0, 0.05, 0.0909, 0, 0, 0, 0.0645, 0.1176, 0.1176, 0, 0.1154, 0.0714, 0, 0.1053, 0.0556, 0, 0, 0.037, 0, 0, 0.0278, 0.0357, 0, 0, 0, 0, 0, 0, 0, 0, 0, 0, 0, 0.0417, 0, 0, 0, 0.0588, 0.0556, 0.0714, 0, 0, 0.0256, 0.0286, 0.04, 0.0345, 0, 0.0833, 0, 0.0714, 0.075, 0.0625, 0, 0, 0, 0.0345, 0.025, 0, 0.0833, 0.0455, 0, 0.0417, 0, 0.0909, 0.0357, 0, 0.0909, 0.087, 0.037, 0.0286, 0, 0, 0.0526, …
chr8,37753532,A,G ERLIN2	FALSE	Brain-Hippocampus	0, 0, 0, 0, 0, 0.0667, 0.1053, 0, 0, 0, 0, 0, 0, 0, 0.0345, 0, 0, 0.0714, 0, 0, 0, 0, 0, 0, 0, 0, 0, 0, 0, 0, 0, 0, 0, 0, 0, 0, 0, 0, 0, 0, 0, 0, 0.0278, 0, 0, 0, 0, 0, 0.0909, 0, 0, 0, 0, 0, 0, 0, 0, 0.0526, 0, 0, 0, 0, 0.0667, 0, 0.0189, 0, 0, 0, 0, 0, 0, 0.0541, 0, 0, 0.0588, 0, 0, 0, 0, 0, 0, 0.0606, 0, 0, 0.027, 0, 0, 0, 0, 0.0571, 0, 0, 0, 0, 0.0357, 0.0294, 0.2, 0, 0, 0
chr8,37753532,A,G ERLIN2	FALSE	Brain-Hypothalamus	0, 0, 0, 0, 0, 0, 0, 0.0714, 0, 0, 0, 0, 0, 0, 0, 0, 0, 0, 0, 0.1, 0, 0.0588, 0.016, 0, 0.2727, 0.0435, 0, 0, 0, 0, 0, 0, 0, 0, 0, 0, 0.0513, 0, 0, 0, 0, 0, 0, 0, 0, 0, 0, 0, 0.0333, 0.1818, 0.0189, 0, 0.0769, 0, 0, 0.0323, 0, 0, 0, 0.0588, 0, 0, 0.0526, 0, 0, 0.0465, 0.027, 0, 0, 0.0167, 0, 0, 0, 0, 0, 0, 0, 0, 0, 0, 0, 0, 0.0938, 0, 0, 0.0222, 0, 0, 0, 0.08, 0.0169, 0, 0.0667, 0, 0, 0, 0, 0, 0,…
chr8,37753532,A,G ERLIN2	FALSE	Brain-Putamen	0, 0, 0, 0, 0, 0, 0, 0, 0.0909, 0, 0, 0, 0, 0, 0, 0, 0.0256, 0, 0, 0, 0, 0, 0, 0, 0, 0, 0, 0.0303, 0.0417, 0, 0, 0, 0, 0, 0, 0, 0, 0.0233, 0, 0, 0, 0, 0, 0, 0, 0, 0, 0, 0.0476, 0.0133, 0, 0, 0, 0.0476, 0, 0, 0, 0, 0.0345, 0, 0, 0, 0, 0, 0, 0.075, 0, 0, 0, 0, 0, 0, 0, 0, 0.0476, 0, 0.0435, 0, 0, 0, 0, 0.0263, 0, 0, 0, 0, 0, 0, 0, 0, 0, 0, 0, 0, 0, 0, 0, 0, 0.04, 0, 0
chr8,37753532,A,G ERLIN2	FALSE	Brain-Substantia nigra	0, 0.0513, 0, 0, 0, 0, 0, 0, 0.0278, 0, 0, 0.037, 0, 0, 0, 0, 0, 0, 0, 0, 0, 0, 0.0556, 0, 0, 0, 0, 0, 0, 0, 0, 0, 0.1429, 0, 0, 0, 0, 0, 0, 0, 0.0909, 0, 0, 0, 0, 0, 0.0566, 0, 0, 0, 0, 0, 0, 0, 0.1111, 0, 0, 0, 0.0351, 0, 0, 0, 0.0385, 0, 0, 0.02, 0, 0, 0
chr8,37753532,A,G ERLIN2	FALSE	Breast-Mammary Tissue	0, 0.0833, 0.0244, 0.0192, 0, 0, 0.0635, 0.0577, 0.0533, 0.069, 0.0217, 0.0706, 0.15, 0.0244, 0.1774, 0.1724, 0.0952, 0, 0.1081, 0, 0.0244, 0, 0.0444, 0.1081, 0.0562, 0.0714, 0.0519, 0.1556, 0, 0, 0, 0, 0, 0.0238, 0, 0.0625, 0.05, 0, 0.0222, 0, 0.0769, 0, 0.0588, 0.06, 0.0333, 0.0179, 0.1868, 0.0938, 0.0217, 0.1282, 0.1111, 0, 0.0294, 0.04, 0.0189, 0, 0, 0, 0.0556, 0, 0.0182, 0.1127, 0.0577, 0, 0…
chr8,37753532,A,G ERLIN2	FALSE	Colon-Sigmoid	0.0222, 0.1, 0.0426, 0, 0, 0, 0, 0.0267, 0.0323, 0.0161, 0, 0, 0.0172, 0, 0, 0.0625, 0.0172, 0, 0, 0, 0, 0.125, 0.0455, 0, 0.08, 0, 0, 0, 0, 0, 0, 0.0244, 0, 0, 0, 0, 0, 0.08, 0, 0, 0, 0.0465, 0, 0, 0, 0, 0, 0.0256, 0, 0, 0, 0.061, 0.0278, 0.1111, 0.0417, 0, 0.0556, 0, 0.0333, 0, 0.05, 0, 0.0833, 0, 0.0714, 0, 0, 0.0312, 0, 0, 0, 0.0263, 0.0238, 0.0222, 0, 0, 0.0385, 0, 0, 0.0513, 0, 0.0606, 0.05…
chr8,37753532,A,G ERLIN2	FALSE	Heart-Atrial Appendage	0, 0, 0.0455, 0, 0, 0.0667, 0, 0, 0.0435, 0, 0.0625, 0.1429, 0.0385, 0.1429, 0, 0, 0, 0.0556, 0.1667, 0, 0, 0, 0.0455, 0, 0, 0.0263, 0, 0.0667, 0.0833, 0.1111, 0.0286, 0, 0, 0.0435, 0.0909, 0, 0.0909, 0, 0, 0, 0, 0.0435, 0, 0, 0, 0.0244, 0.0513, 0, 0, 0, 0.0476, 0.0909, 0, 0, 0.0208, 0.027, 0, 0, 0, 0, 0, 0, 0, 0, 0.0426, 0, 0.0167, 0.0167, 0, 0, 0, 0, 0, 0, 0.0345, 0, 0.0357, 0, 0, 0, 0, 0, 0.05…
chr8,37753532,A,G ERLIN2	FALSE	Heart-Left Ventricle	0.0556, 0, 0.0385, 0, 0, 0, 0, 0, 0, 0.0588, 0.05, 0, 0, 0, 0, 0, 0, 0.1429, 0, 0, 0, 0, 0, 0.0455, 0, 0.0455, 0, 0, 0, 0, 0, 0, 0, 0, 0.087, 0, 0, 0.0606, 0, 0, 0, 0, 0, 0.0385, 0, 0, 0, 0, 0, 0, 0.0714, 0, 0, 0, 0, 0.027, 0, 0, 0, 0.125, 0, 0, 0, 0, 0.3333, 0, 0, 0.0556, 0.125, 0, 0, 0.125, 0.1, 0, 0.0278, 0, 0, 0, 0.0333, 0, 0, 0, 0, 0, 0, 0, 0, 0, 0, 0.1667, 0.1667, 0, 0, 0, 0, 0.0909, 0.25, …
chr8,37753532,A,G ERLIN2	FALSE	Minor Salivary_Gland	0.0656, 0.0185, 0.0465, 0.037, 0, 0.0392, 0, 0.022, 0.0323, 0.0526, 0.0238, 0.0161, 0.1163, 0.0714, 0.0217, 0.0417, 0.0417, 0.0517, 0, 0.037, 0.0556, 0, 0.0286, 0.1333, 0.0732, 0.0345, 0.0405, 0.0714, 0.0156, 0, 0, 0.0345, 0.0185, 0.0263, 0.0577, 0.0139, 0, 0.0333, 0.0217, 0.0417, 0.0862, 0, 0, 0.027, 0.0267, 0.0426, 0.0222, 0.0175, 0.0217, 0.0263, 0, 0.0247, 0.0143, 0.0159, 0, 0.0238, 0.0154, 0,…
chr8,37753532,A,G ERLIN2	FALSE	Muscle-Skeletal	0, 0, 0, 0, 0.0333, 0, 0, 0, 0, 0, 0.0455, 0, 0.0278, 0.0357, 0, 0, 0, 0, 0, 0, 0, 0, 0, 0, 0, 0.0312, 0, 0, 0, 0, 0, 0.0435, 0, 0, 0, 0, 0.0667, 0, 0, 0, 0, 0, 0.0476, 0.037, 0, 0, 0, 0, 0, 0, 0, 0, 0, 0.0263, 0, 0.0625, 0, 0, 0, 0, 0.0357, 0, 0, 0.08, 0, 0, 0, 0, 0, 0, 0.0909, 0, 0, 0.0417, 0, 0.037, 0, 0.0222, 0, 0, 0.0435, 0, 0, 0, 0, 0, 0, 0, 0, 0, 0, 0, 0, 0, 0, 0, 0.1667, 0, 0, 0, 0, 0.029…
chr8,37753532,A,G ERLIN2	FALSE	Nerve-Tibial	0, 0.0566, 0.0408, 0.0857, 0.0213, 0, 0.0286, 0.0794, 0.0192, 0.0345, 0.0351, 0.0278, 0.0189, 0.0789, 0.0789, 0.122, 0.037, 0.0149, 0.0208, 0.0909, 0.0577, 0, 0.0556, 0, 0.0462, 0, 0, 0.1515, 0.0323, 0.1212, 0.0714, 0.0465, 0.0385, 0, 0.1818, 0.0215, 0.0444, 0, 0.0385, 0.0244, 0.0256, 0.0408, 0.0455, 0.0612, 0.0732, 0.0278, 0.0312, 0.0909, 0.0189, 0.0303, 0.0345, 0.0588, 0.0256, 0, 0.0139, 0.0566…
chr8,37753532,A,G ERLIN2	FALSE	Pituitary	0.027, 0, 0, 0.0278, 0.125, 0.0769, 0, 0.0476, 0, 0, 0, 0, 0.0526, 0, 0.0625, 0.0909, 0.0455, 0.1739, 0, 0.04, 0.1379, 0.0714, 0.0588, 0, 0, 0, 0.0435, 0, 0.0455, 0.0263, 0, 0.037, 0, 0.1, 0, 0.0328, 0, 0, 0, 0, 0.0323, 0, 0.0357, 0.16, 0, 0, 0, 0.04, 0.0588, 0.0508, 0.1071, 0, 0, 0, 0.0833, 0.1, 0.0323, 0, 0, 0.1765, 0, 0.0323, 0, 0.0769, 0.04, 0, 0.037, 0, 0.0312, 0.0667, 0, 0, 0.0081, 0, 0.046…
chr8,37753532,A,G ERLIN2	FALSE	Skin-Sun Exposed	0.037, 0, 0.0294, 0.1111, 0.0213, 0.0833, 0.14, 0.1481, 0.0556, 0.0789, 0.0323, 0.0526, 0, 0.0882, 0.0714, 0.0556, 0.093, 0, 0.1143, 0.0513, 0.0323, 0.0526, 0.1364, 0.0455, 0.0909, 0, 0.0238, 0.1081, 0.0286, 0, 0.1077, 0.0317, 0.0312, 0.098, 0.0357, 0.0441, 0, 0.1282, 0.1667, 0.0606, 0.05, 0.1875, 0.0217, 0.0222, 0, 0.1071, 0.1143, 0.125, 0.0781, 0.0462, 0.08, 0.1176, 0, 0.0732, 0.0179, 0.0811, 0…
chr8,37753532,A,G ERLIN2	FALSE	Whole Blood	0, 0, 0, 0.0588, 0.2222, 0, 0, 0, 0, 0.1333, 0.0278, 0, 0, 0.1667, 0.1, 0, 0, 0, 0.087, 0.0833, 0, 0.2, 0, 0.25, 0, 0, 0.1667, 0, 0.25, 0, 0, 0, 0, 0.0588, 0, 0, 0, 0.3333, 0.0476, 0, 0, 0.2778, 0.2667, 0, 0, 0, 0.1333, 0, 0, 0.2222, 0.0909, 0.1481, 0, 0, 0, 0.1429, 0.1111, 0, 0, 0.1579, 0.1, 0.1, 0.2, 0.1818, 0, 0.3333, 0, 0, 0, 0.125, 0, 0.1667, 0.25, 0.0256, 0, 0, 0, 0, 0, 0.0952, 0, 0, 0, 0, …
chr8,37753532,A,G ERLIN2	TRUE	Adipose-Subcutaneous	0.125
chr8,37753532,A,G ERLIN2	TRUE	Brain-Anterior cingulate_cortex	0.3529
chr8,37753532,A,G ERLIN2	TRUE	Brain-Caudate	0.2857
chr8,37753532,A,G ERLIN2	TRUE	Brain-Cerebellar Hemisphere	0.3846
chr8,37753532,A,G ERLIN2	TRUE	Brain-Cerebellum	0.0625
chr8,37753532,A,G ERLIN2	TRUE	Brain-Hippocampus	0.1429
chr8,37753532,A,G ERLIN2	TRUE	Brain-Hypothalamus	0.3462
chr8,37753532,A,G ERLIN2	TRUE	Brain-Putamen	0.1667
chr8,37753532,A,G ERLIN2	TRUE	Brain-Substantia nigra	0.2222
chr8,37753532,A,G ERLIN2	TRUE	Breast-Mammary Tissue	0.3171
chr8,37753532,A,G ERLIN2	TRUE	Colon-Sigmoid	0.16
chr8,37753532,A,G ERLIN2	TRUE	Heart-Atrial Appendage	0.2105
chr8,37753532,A,G ERLIN2	TRUE	Heart-Left Ventricle	0
chr8,37753532,A,G ERLIN2	TRUE	Minor Salivary_Gland	0.1875
chr8,37753532,A,G ERLIN2	TRUE	Muscle-Skeletal	0.1724
chr8,37753532,A,G ERLIN2	TRUE	Nerve-Tibial	0.2273
chr8,37753532,A,G ERLIN2	TRUE	Pituitary	0.2963
chr8,37753532,A,G ERLIN2	TRUE	Skin-Sun Exposed	0.087
chr8,37753532,A,G ERLIN2	TRUE	Whole Blood	0.5
