# Supplementary material for: Systematic identification of intron retention associated variants from massive publicly available transcriptome sequencing data
Source: Nat Commun. 2022 Sep 29;13:5357. doi: 10.1038/s41467-022-32887-9 (PMC9522810; doi:10.1038/s41467-022-32887-9)
Supplement: Supplementary file 9 — Source Data [file 41467_2022_32887_MOESM9_ESM.zip › SourceData/Figure4b_source.tsv]

ProjectID	RunID	ReleaseDate	Tier1_Count	Tier2_Count	Tier3_Count	Tier4_Count
SRP000762	SRR020728	2009-09-23 15:16:45	0	0	0	0
SRP000941	SRR020289	2009-10-13 14:04:25	0	0	0	0
SRP000941	SRR020290	2009-10-13 14:04:25	0	0	0	0
SRP000941	SRR020291	2009-10-13 14:04:25	0	0	0	0
SRP000931	SRR018256	2010-02-21 22:51:03	0	0	0	0
SRP000931	SRR018257	2010-02-21 22:51:03	0	0	0	0
SRP000931	SRR018258	2010-02-21 22:51:03	0	0	0	0
SRP000931	SRR018259	2010-02-21 22:51:03	0	0	0	0
SRP000931	SRR018260	2010-02-21 22:51:03	0	0	0	0
SRP000931	SRR018261	2010-02-21 22:51:03	0	0	0	0
SRP000931	SRR018262	2010-02-21 22:51:03	0	0	0	0
SRP000931	SRR018263	2010-02-21 22:51:03	0	0	0	0
SRP000931	SRR018264	2010-02-21 22:51:03	0	0	0	0
SRP000931	SRR018266	2010-02-21 22:51:03	0	0	0	0
SRP000931	SRR018267	2010-02-21 22:51:03	0	0	0	0
SRP000931	SRR018268	2010-02-21 22:51:03	0	0	0	0
SRP000931	SRR018269	2010-02-21 22:51:03	0	0	0	0
SRP002318	SRR040177	2010-04-27 18:10:26	0	0	0	0
SRP002318	SRR040178	2010-04-27 18:10:26	0	0	0	0
SRP002318	SRR040179	2010-04-27 18:10:26	0	0	0	0
SRP002318	SRR040184	2010-04-27 18:10:26	0	0	0	0
SRP002881	SRR060734	2010-07-20 16:40:17	0	0	0	0
SRP001563	SRR032238	2010-09-22 17:13:07	0	0	0	0
SRP001563	SRR032239	2010-09-22 17:13:07	0	0	0	0
SRP001563	SRR032240	2010-09-22 17:13:07	0	0	0	0
SRP001563	SRR032241	2010-09-22 17:13:07	0	0	0	0
SRP001563	SRR032242	2010-09-22 17:13:07	0	0	0	0
SRP001563	SRR032243	2010-09-22 17:13:07	0	0	0	0
SRP001563	SRR032244	2010-09-22 17:13:07	0	0	0	0
SRP001563	SRR032245	2010-09-22 17:13:07	0	0	0	0
SRP001563	SRR032246	2010-09-22 17:13:07	0	0	0	0
SRP001563	SRR032247	2010-09-22 17:13:07	0	0	0	0
SRP001563	SRR032248	2010-09-22 17:13:07	0	0	0	0
SRP001563	SRR032249	2010-09-22 17:13:07	0	0	0	0
SRP001563	SRR032250	2010-09-22 17:13:07	0	0	0	0
SRP001563	SRR032251	2010-09-22 17:13:07	0	0	0	0
SRP001563	SRR032252	2010-09-22 17:13:07	0	0	0	0
SRP001563	SRR032253	2010-09-22 17:13:07	0	0	0	0
SRP001563	SRR032254	2010-09-22 17:13:07	0	0	0	0
SRP001563	SRR032255	2010-09-22 17:13:07	0	0	0	0
SRP001563	SRR032256	2010-09-22 17:13:07	0	0	0	0
SRP001563	SRR032257	2010-09-22 17:13:07	0	0	0	0
SRP001563	SRR032258	2010-09-22 17:13:07	0	0	0	0
SRP001563	SRR032259	2010-09-22 17:13:07	0	0	0	0
SRP001563	SRR032260	2010-09-22 17:13:07	0	0	0	0
SRP001563	SRR032261	2010-09-22 17:13:07	0	0	0	0
SRP001563	SRR032262	2010-09-22 17:13:07	0	0	0	0
SRP001563	SRR032263	2010-09-22 17:13:07	0	0	0	0
SRP001563	SRR032264	2010-09-22 17:13:07	0	0	0	0
SRP001563	SRR032265	2010-09-22 17:13:07	0	0	0	0
SRP001563	SRR032266	2010-09-22 17:13:07	0	0	0	0
SRP001563	SRR032267	2010-09-22 17:13:07	0	0	0	0
SRP001563	SRR032268	2010-09-22 17:13:07	0	0	0	0
SRP001563	SRR032269	2010-09-22 17:13:07	0	0	0	0
SRP001563	SRR032270	2010-09-22 17:13:07	0	0	0	0
SRP001563	SRR032271	2010-09-22 17:13:07	0	0	0	0
SRP001563	SRR032272	2010-09-22 17:13:07	0	0	0	0
SRP001563	SRR032273	2010-09-22 17:13:07	0	0	0	0
SRP001563	SRR032274	2010-09-22 17:13:07	0	0	0	0
SRP001563	SRR032275	2010-09-22 17:13:07	0	0	0	0
SRP001563	SRR032276	2010-09-22 17:13:07	0	0	0	0
SRP001563	SRR032277	2010-09-22 17:13:07	0	0	0	0
SRP001563	SRR034203	2010-09-22 17:13:07	0	0	0	0
SRP003611	SRR066452	2010-09-23 11:02:00	0	0	0	0
SRP003764	SRR069060	2010-12-23 02:52:28	0	0	0	0
SRP003672	SRR067386	2011-01-28 00:00:00	0	0	0	0
SRP003672	SRR067389	2011-01-28 00:00:00	0	0	0	0
SRP003672	SRR067392	2011-01-28 00:00:00	0	0	0	0
SRP003672	SRR067393	2011-01-28 00:00:00	0	0	0	0
SRP003672	SRR067395	2011-01-28 00:00:00	0	0	0	0
SRP003672	SRR067396	2011-01-28 00:00:00	0	0	0	0
SRP005342	SRR094181	2011-02-09 11:34:33	0	0	0	0
SRP005342	SRR094182	2011-02-09 11:34:33	0	0	0	0
SRP005342	SRR094183	2011-02-09 11:34:33	0	0	0	0
ERP000546	ERR030856	2011-03-17 20:27:36	0	0	0	0
ERP000546	ERR030857	2011-03-17 20:27:37	0	0	0	0
ERP000546	ERR030858	2011-03-17 20:27:37	0	0	0	0
ERP000546	ERR030859	2011-03-17 20:27:37	0	0	0	0
ERP000546	ERR030860	2011-03-17 20:27:37	0	0	0	0
ERP000546	ERR030861	2011-03-17 20:27:37	0	0	0	0
ERP000546	ERR030862	2011-03-17 20:27:37	0	0	0	0
ERP000546	ERR030863	2011-03-17 20:27:37	0	0	0	0
ERP000546	ERR030864	2011-03-17 20:27:37	0	0	0	0
ERP000546	ERR030865	2011-03-17 20:27:37	0	0	0	0
ERP000546	ERR030866	2011-03-17 20:27:38	0	0	0	0
ERP000546	ERR030867	2011-03-17 20:27:38	0	0	0	0
ERP000546	ERR030868	2011-03-17 20:27:38	0	0	0	0
ERP000546	ERR030869	2011-03-17 20:27:38	0	0	0	0
ERP000546	ERR030870	2011-03-17 20:27:38	0	0	0	0
ERP000546	ERR030871	2011-03-17 20:27:38	0	0	0	0
ERP000546	ERR030872	2011-03-17 20:27:38	0	0	0	0
ERP000546	ERR030873	2011-03-17 20:27:38	0	0	0	0
ERP000546	ERR030874	2011-03-17 20:27:38	0	0	0	0
ERP000546	ERR030875	2011-03-17 20:27:38	0	0	0	0
ERP000546	ERR030876	2011-03-17 20:27:39	0	0	0	0
ERP000546	ERR030877	2011-03-17 20:27:39	0	0	0	0
ERP000546	ERR030878	2011-03-17 20:27:39	0	0	0	0
ERP000546	ERR030879	2011-03-17 20:27:39	0	0	0	0
ERP000546	ERR030880	2011-03-17 20:27:39	0	0	0	0
ERP000546	ERR030881	2011-03-17 20:27:39	0	0	0	0
ERP000546	ERR030882	2011-03-17 20:27:39	0	0	0	0
ERP000546	ERR030883	2011-03-17 20:27:39	0	0	0	0
ERP000546	ERR030884	2011-03-17 20:27:40	0	0	0	0
ERP000546	ERR030885	2011-03-17 20:27:40	0	0	0	0
ERP000546	ERR030886	2011-03-17 20:27:40	0	0	0	0
ERP000546	ERR030887	2011-03-17 20:27:40	0	0	0	0
ERP000546	ERR030888	2011-03-17 20:27:40	0	0	0	0
ERP000546	ERR030889	2011-03-17 20:27:40	0	0	0	0
ERP000546	ERR030890	2011-03-17 20:27:40	0	0	0	0
ERP000546	ERR030891	2011-03-17 20:27:40	0	0	0	0
ERP000546	ERR030892	2011-03-17 20:27:40	0	0	0	0
ERP000546	ERR030893	2011-03-17 20:27:40	0	0	0	0
ERP000546	ERR030894	2011-03-17 20:27:41	0	0	0	0
ERP000546	ERR030895	2011-03-17 20:27:41	0	0	0	0
ERP000546	ERR030896	2011-03-17 20:27:41	0	0	0	0
ERP000546	ERR030897	2011-03-17 20:27:41	0	0	0	0
ERP000546	ERR030898	2011-03-17 20:27:41	0	0	0	0
ERP000546	ERR030899	2011-03-17 20:27:41	0	0	0	0
ERP000546	ERR030900	2011-03-17 20:27:41	0	0	0	0
ERP000546	ERR030901	2011-03-17 20:27:41	0	0	0	0
ERP000546	ERR030902	2011-03-17 20:27:41	0	0	0	0
ERP000546	ERR030903	2011-03-17 20:27:42	0	0	0	0
SRP005242	SRR094903	2011-03-28 18:10:43	0	0	1	0
SRP003483	SRR065453	2011-04-06 01:03:02	0	0	1	0
SRP002621	SRR074310	2011-05-01 00:00:00	0	0	1	0
SRP002621	SRR074897	2011-05-01 00:00:00	0	0	1	0
SRP002621	SRR074898	2011-05-01 00:00:00	0	0	1	0
SRP002621	SRR074899	2011-05-01 00:00:00	0	0	1	0
SRP002621	SRR074900	2011-05-01 00:00:00	0	0	1	0
SRP002621	SRR074901	2011-05-01 00:00:00	0	0	1	0
SRP002621	SRR074902	2011-05-01 00:00:00	0	0	1	0
SRP002621	SRR074903	2011-05-01 00:00:00	0	0	1	0
SRP002628	SRR057631	2011-05-03 13:49:54	0	0	1	0
SRP002628	SRR057633	2011-05-03 13:49:54	0	0	1	0
SRP002628	SRR057637	2011-05-03 13:49:54	0	0	1	0
SRP002628	SRR057638	2011-05-03 13:49:54	0	0	1	0
SRP002628	SRR057639	2011-05-03 13:49:54	0	0	1	0
SRP002628	SRR057640	2011-05-03 13:49:54	0	0	1	0
SRP002628	SRR057641	2011-05-03 13:49:54	0	0	1	0
SRP002628	SRR057642	2011-05-03 13:49:54	0	0	1	0
SRP002628	SRR057643	2011-05-03 13:49:54	0	0	1	0
SRP002628	SRR057644	2011-05-03 13:49:54	0	0	1	0
SRP002628	SRR057645	2011-05-03 13:49:54	0	0	1	0
SRP002628	SRR057648	2011-05-03 13:49:54	0	0	1	0
SRP002628	SRR057654	2011-05-03 13:49:54	0	0	1	0
SRP002628	SRR057655	2011-05-03 13:49:54	0	0	1	0
SRP002628	SRR057656	2011-05-03 13:49:54	0	0	1	0
SRP002628	SRR057658	2011-05-03 13:49:54	0	0	1	0
SRP006475	SRR189796	2011-05-17 09:33:23	0	0	1	0
SRP006475	SRR189797	2011-05-17 09:33:23	0	0	1	0
SRP006474	SRR189779	2011-05-17 09:33:34	0	0	1	0
SRP006474	SRR189780	2011-05-17 09:33:34	0	0	1	0
SRP006474	SRR189781	2011-05-17 09:33:34	0	0	1	0
SRP006474	SRR189782	2011-05-17 09:33:34	0	0	1	0
SRP006474	SRR189784	2011-05-17 09:33:34	0	0	1	0
SRP006474	SRR189786	2011-05-17 09:33:34	0	0	1	0
SRP006474	SRR189787	2011-05-17 09:33:34	0	0	1	0
SRP005967	SRR122339	2011-05-17 09:34:04	0	0	1	0
SRP005967	SRR122340	2011-05-17 09:34:04	0	0	1	0
SRP005967	SRR122341	2011-05-17 09:34:04	0	0	1	0
SRP006676	SRR192333	2011-06-06 09:29:52	0	0	1	0
SRP006676	SRR192334	2011-06-06 09:29:52	0	0	1	0
SRP006676	SRR192335	2011-06-06 09:29:52	0	0	1	0
SRP006676	SRR192336	2011-06-06 09:29:52	0	0	1	0
SRP006676	SRR192337	2011-06-06 09:29:52	0	0	1	0
SRP006676	SRR192338	2011-06-06 09:29:52	0	0	1	0
SRP006676	SRR192340	2011-06-06 09:29:52	0	0	1	0
SRP020237	SRR292248	2011-06-24 15:15:03	0	0	1	0
SRP020237	SRR292246	2011-06-24 15:15:04	0	0	1	0
SRP020237	SRR292247	2011-06-24 15:16:04	0	0	1	0
SRP020237	SRR292249	2011-06-24 15:21:03	0	0	1	0
SRP007359	SRR299106	2011-06-29 13:00:33	0	0	1	0
SRP007359	SRR299107	2011-06-29 13:00:33	0	0	1	0
SRP007359	SRR299108	2011-06-29 13:00:33	0	0	1	0
SRP007359	SRR299109	2011-06-29 13:00:33	0	0	1	0
SRP007359	SRR299110	2011-06-29 13:00:33	0	0	1	0
SRP007359	SRR299111	2011-06-29 13:00:33	0	0	1	0
SRP007359	SRR299112	2011-06-29 13:00:33	0	0	1	0
SRP007359	SRR299113	2011-06-29 13:00:33	0	0	1	0
SRP007359	SRR299114	2011-06-29 13:00:33	0	0	1	0
SRP007359	SRR299115	2011-06-29 13:00:33	0	0	1	0
SRP007359	SRR299116	2011-06-29 13:00:33	0	0	1	0
SRP007417	SRR307005	2011-07-08 14:02:05	0	0	1	0
SRP007417	SRR307006	2011-07-08 14:03:05	0	0	1	0
SRP007417	SRR307008	2011-07-08 14:03:05	0	0	1	0
SRP007417	SRR307007	2011-07-08 14:05:06	0	0	1	0
SRP007461	SRR307897	2011-07-13 09:24:03	0	0	1	0
SRP007461	SRR307907	2011-07-13 09:25:03	0	0	1	0
SRP007461	SRR307903	2011-07-13 09:26:03	0	0	1	0
SRP007461	SRR307906	2011-07-13 09:27:04	0	0	1	0
SRP007461	SRR307913	2011-07-13 09:28:04	0	0	1	0
SRP007461	SRR307901	2011-07-13 09:29:03	0	0	1	0
SRP007461	SRR307905	2011-07-13 09:29:03	0	0	1	0
SRP007461	SRR307910	2011-07-13 09:29:03	0	0	1	0
SRP007461	SRR307914	2011-07-13 09:29:03	0	0	1	0
SRP007461	SRR307909	2011-07-13 09:30:03	0	0	1	0
SRP007461	SRR307898	2011-07-13 09:31:03	0	0	1	0
SRP007461	SRR307900	2011-07-13 09:34:03	0	0	1	0
SRP007461	SRR307902	2011-07-13 09:35:04	0	0	1	0
SRP007461	SRR307904	2011-07-13 09:35:04	0	0	1	0
SRP007461	SRR307916	2011-07-13 09:35:04	0	0	1	0
SRP007461	SRR307899	2011-07-13 09:36:03	0	0	1	0
SRP007461	SRR307915	2011-07-13 09:36:03	0	0	1	0
SRP007461	SRR307912	2011-07-13 09:38:04	0	0	1	0
SRP007461	SRR307908	2011-07-13 09:39:04	0	0	1	0
SRP007461	SRR307911	2011-07-13 09:39:04	0	0	1	0
SRP007461	SRR307919	2011-07-13 09:43:03	0	0	1	0
SRP007461	SRR307918	2011-07-13 09:44:03	0	0	1	0
SRP007461	SRR307917	2011-07-13 09:45:03	0	0	1	0
SRP007461	SRR307922	2011-07-13 09:45:03	0	0	1	0
SRP007461	SRR307923	2011-07-13 09:45:03	0	0	1	0
SRP007461	SRR307921	2011-07-13 09:47:03	0	0	1	0
SRP007461	SRR307920	2011-07-13 09:48:04	0	0	1	0
SRP007461	SRR307925	2011-07-13 09:48:04	0	0	1	0
SRP007461	SRR307924	2011-07-13 09:50:03	0	0	1	0
SRP007461	SRR307926	2011-07-13 09:52:03	0	0	1	0
SRP007461	SRR307927	2011-07-13 09:53:04	0	0	1	0
SRP007461	SRR307930	2011-07-13 09:56:03	0	0	1	0
SRP007461	SRR307931	2011-07-13 09:56:03	0	0	1	0
SRP007461	SRR307929	2011-07-13 09:58:03	0	0	1	0
SRP007461	SRR307928	2011-07-13 09:59:03	0	0	1	0
SRP007461	SRR307932	2011-07-13 10:00:03	0	0	1	0
SRP007461	SRR307933	2011-07-13 10:02:03	0	0	1	0
SRP007403	SRR306518	2011-07-15 11:28:49	0	0	1	0
SRP007403	SRR306519	2011-07-15 11:28:49	0	0	1	0
SRP007483	SRR309133	2011-07-18 09:02:04	0	0	1	0
SRP007483	SRR309134	2011-07-18 09:04:03	0	0	1	0
SRP007483	SRR309135	2011-07-18 09:05:03	0	0	1	0
SRP007483	SRR309136	2011-07-18 09:07:03	0	0	1	0
SRP007483	SRR309137	2011-07-18 09:09:04	0	0	1	0
SRP007483	SRR309138	2011-07-18 09:12:04	0	0	1	0
SRP007483	SRR309139	2011-07-18 09:14:03	0	0	1	0
SRP007483	SRR309140	2011-07-18 09:15:04	0	0	1	0
SRP007483	SRR309141	2011-07-18 09:17:03	0	0	1	0
SRP007483	SRR309142	2011-07-18 09:19:04	0	0	1	0
SRP007483	SRR309143	2011-07-18 09:21:03	0	0	1	0
SRP007483	SRR309144	2011-07-18 09:22:04	0	0	1	0
SRP007498	SRR309283	2011-07-18 17:36:04	0	0	1	0
SRP007498	SRR309289	2011-07-18 17:51:03	0	0	1	0
SRP007498	SRR309284	2011-07-18 18:07:02	0	0	1	0
SRP007498	SRR309282	2011-07-18 18:32:03	0	0	1	0
SRP007506	SRR314738	2011-07-20 14:00:00	0	0	1	0
SRP007506	SRR314739	2011-07-20 14:00:00	0	0	1	0
SRP007506	SRR314740	2011-07-20 14:00:00	0	0	1	0
SRP007506	SRR314741	2011-07-20 14:00:00	0	0	1	0
SRP007461	SRR315317	2011-07-21 17:38:03	0	0	1	0
SRP007461	SRR315318	2011-07-21 17:47:04	0	0	1	0
SRP007461	SRR315297	2011-07-21 18:24:03	0	0	1	0
SRP007461	SRR315298	2011-07-21 18:33:04	0	0	1	0
SRP007461	SRR315330	2011-07-21 19:04:03	0	0	1	0
SRP007461	SRR315331	2011-07-21 19:13:03	0	0	1	0
SRP007461	SRR315334	2011-07-21 19:45:03	0	0	1	0
SRP007461	SRR315335	2011-07-21 19:50:03	0	0	1	0
SRP007461	SRR315332	2011-07-21 20:07:03	0	0	1	0
SRP007461	SRR315333	2011-07-21 20:21:03	0	0	1	0
SRP007461	SRR315319	2011-07-21 20:38:02	0	0	1	0
SRP007461	SRR315320	2011-07-21 21:48:03	0	0	1	0
SRP007461	SRR315321	2011-07-21 21:55:04	0	0	1	0
SRP007461	SRR315322	2011-07-21 22:06:03	0	0	1	0
SRP007461	SRR315327	2011-07-21 23:00:02	0	0	1	0
SRP007461	SRR315328	2011-07-21 23:11:03	0	0	1	0
SRP007461	SRR315329	2011-07-21 23:20:07	0	0	1	0
SRP007461	SRR315325	2011-07-21 23:39:03	0	0	1	0
SRP007461	SRR315326	2011-07-21 23:50:03	0	0	1	0
SRP007461	SRR315323	2011-07-22 00:14:03	0	0	1	0
SRP007461	SRR315324	2011-07-22 00:32:03	0	0	1	0
SRP007461	SRR315303	2011-07-22 01:03:09	0	0	1	0
SRP007461	SRR315304	2011-07-22 01:09:03	0	0	1	0
SRP007461	SRR315307	2011-07-22 01:27:03	0	0	1	0
SRP007461	SRR315308	2011-07-22 01:36:03	0	0	1	0
SRP007461	SRR315336	2011-07-22 02:01:03	0	0	1	0
SRP007461	SRR315337	2011-07-22 02:12:03	0	1	1	0
SRP007461	SRR315309	2011-07-22 02:44:03	0	1	1	0
SRP007461	SRR315310	2011-07-22 02:57:04	0	1	1	0
SRP007461	SRR315311	2011-07-22 03:19:03	0	1	1	0
SRP007461	SRR315312	2011-07-22 03:24:03	0	1	1	0
SRP007461	SRR315305	2011-07-22 04:02:03	0	1	1	0
SRP007461	SRR315306	2011-07-22 04:10:03	0	1	1	0
SRP007461	SRR315299	2011-07-22 04:36:03	0	1	1	0
SRP007461	SRR315300	2011-07-22 04:44:04	0	1	1	0
SRP007461	SRR315302	2011-07-22 05:08:04	0	1	1	0
SRP007461	SRR315301	2011-07-22 05:21:04	0	1	1	0
SRP007461	SRR315313	2011-07-22 05:53:03	0	1	1	0
SRP007461	SRR315314	2011-07-22 06:02:03	0	1	1	0
SRP007461	SRR315315	2011-07-22 06:26:03	0	1	1	0
SRP007461	SRR315316	2011-07-22 06:35:03	0	1	1	0
SRP007461	SRR317062	2011-07-28 16:02:03	0	1	1	0
SRP007461	SRR317063	2011-07-28 16:06:03	0	1	1	0
SRP007461	SRR317064	2011-07-28 16:32:03	0	1	1	0
SRP007461	SRR317065	2011-07-28 16:32:03	0	1	1	0
SRP007461	SRR317058	2011-07-28 17:10:03	0	1	1	0
SRP007461	SRR317059	2011-07-28 17:25:05	0	1	1	0
SRP007461	SRR317040	2011-07-28 17:50:03	0	1	1	0
SRP007461	SRR317060	2011-07-28 17:53:03	0	1	1	0
SRP007461	SRR317061	2011-07-28 18:02:03	0	1	1	0
SRP007461	SRR317039	2011-07-28 18:21:03	0	1	1	0
SRP007461	SRR317048	2011-07-28 18:30:03	0	1	1	0
SRP007461	SRR317052	2011-07-28 19:14:03	0	1	1	0
SRP007461	SRR317053	2011-07-28 19:43:04	0	1	1	0
SRP007461	SRR317043	2011-07-28 20:10:04	0	1	1	0
SRP007461	SRR317042	2011-07-28 20:12:03	0	1	1	0
SRP007461	SRR317041	2011-07-28 20:49:04	0	1	1	0
SRP007461	SRR317056	2011-07-28 20:58:03	0	1	1	0
SRP007461	SRR317057	2011-07-28 21:05:04	0	1	1	0
SRP007461	SRR317047	2011-07-28 21:30:04	0	1	1	0
SRP007461	SRR317046	2011-07-28 21:37:03	0	1	1	0
SRP007461	SRR317044	2011-07-28 22:10:03	0	1	1	0
SRP007461	SRR317045	2011-07-28 22:19:03	0	1	1	0
SRP007461	SRR317035	2011-07-28 22:27:03	0	1	1	0
SRP007461	SRR317049	2011-07-28 22:31:02	0	1	1	0
SRP007461	SRR317051	2011-07-28 23:01:03	0	1	1	0
SRP007461	SRR317050	2011-07-28 23:03:03	0	1	1	0
SRP007461	SRR317038	2011-07-28 23:48:03	0	1	1	0
SRP007461	SRR317037	2011-07-28 23:52:03	0	1	1	0
SRP007461	SRR317054	2011-07-29 00:23:03	0	1	1	0
SRP007461	SRR317055	2011-07-29 00:39:03	0	1	1	0
SRP007461	SRR317067	2011-07-29 00:48:03	0	1	1	0
SRP007461	SRR317066	2011-07-29 00:53:03	0	1	1	0
SRP007461	SRR317036	2011-07-29 01:04:03	0	1	1	0
SRP007461	SRR317068	2011-07-29 01:44:03	0	1	1	0
SRP007461	SRR317069	2011-07-29 01:52:03	0	1	1	0
SRP007584	SRR317099	2011-07-29 15:17:06	0	1	1	0
SRP003227	SRR063750	2011-08-09 08:23:39	0	1	1	0
SRP004637	SRR073725	2011-08-09 08:25:33	0	1	1	0
SRP004637	SRR073726	2011-08-09 08:25:33	0	1	1	0
SRP004637	SRR073727	2011-08-09 08:25:33	0	1	1	0
SRP004637	SRR073732	2011-08-09 08:25:33	0	1	1	0
SRP004637	SRR073733	2011-08-09 08:25:33	0	1	1	0
SRP004637	SRR073738	2011-08-09 08:25:33	0	1	1	0
SRP004637	SRR073747	2011-08-09 08:25:33	0	1	1	0
SRP004637	SRR073750	2011-08-09 08:25:33	0	1	2	0
SRP007494	SRR309262	2011-08-30 14:17:44	0	1	2	0
SRP007494	SRR309263	2011-08-30 14:17:44	0	1	2	0
SRP007494	SRR309264	2011-08-30 14:17:44	0	1	2	0
SRP007494	SRR309265	2011-08-30 14:17:44	0	1	2	0
SRP007494	SRR309266	2011-08-30 14:17:44	0	2	2	0
SRP007494	SRR309267	2011-08-30 14:17:44	0	2	2	0
SRP007494	SRR309268	2011-08-30 14:17:44	0	2	2	0
SRP007494	SRR309269	2011-08-30 14:17:44	0	2	2	0
SRP007494	SRR309270	2011-08-30 14:17:44	0	2	2	0
SRP008069	SRR341975	2011-09-08 15:00:44	0	2	2	0
SRP008225	SRR345211	2011-09-15 16:08:21	0	2	2	0
SRP008225	SRR345212	2011-09-15 16:11:21	0	2	2	0
SRP008225	SRR345213	2011-09-15 16:12:21	0	2	2	0
SRP008225	SRR345214	2011-09-15 16:13:20	0	2	2	0
SRP008225	SRR345215	2011-09-15 16:15:21	0	2	2	0
SRP008225	SRR345216	2011-09-15 16:16:21	0	2	2	0
SRP008225	SRR345217	2011-09-15 16:19:21	0	2	2	0
SRP008225	SRR345218	2011-09-15 16:19:21	0	2	2	0
SRP008479	SRR349672	2011-09-28 13:20:22	0	2	2	0
SRP008681	SRR350717	2011-10-06 09:15:05	0	2	2	0
SRP008681	SRR350718	2011-10-06 09:15:05	0	2	2	0
SRP007885	SRR332281	2011-10-06 15:15:13	0	2	2	0
SRP007885	SRR332282	2011-10-06 15:15:13	0	2	2	0
SRP007885	SRR332283	2011-10-06 15:15:13	0	2	2	0
SRP007885	SRR332284	2011-10-06 15:15:13	0	2	2	0
SRP007885	SRR332285	2011-10-06 15:15:13	0	2	2	0
SRP007885	SRR332286	2011-10-06 15:15:13	0	2	2	0
ERP000787	ERR039137	2011-10-07 23:14:22	0	2	2	0
ERP000787	ERR039138	2011-10-07 23:15:23	0	2	2	0
ERP000710	ERR035544	2011-10-07 23:19:22	0	2	2	0
ERP000710	ERR035543	2011-10-07 23:20:21	0	2	2	0
ERP000710	ERR035542	2011-10-07 23:21:23	0	2	2	0
ERP000710	ERR035541	2011-10-07 23:22:23	0	2	2	0
ERP000710	ERR035540	2011-10-07 23:23:22	0	2	2	0
ERP000710	ERR035538	2011-10-07 23:24:24	0	2	2	0
ERP000710	ERR035537	2011-10-07 23:25:22	0	2	2	0
ERP000710	ERR035535	2011-10-07 23:26:23	0	2	2	0
ERP000710	ERR035536	2011-10-07 23:26:23	0	2	2	0
ERP000710	ERR035534	2011-10-07 23:28:25	0	2	2	0
SRP008482	SRR349689	2011-10-10 16:18:59	0	2	2	0
SRP008482	SRR349693	2011-10-10 16:18:59	0	2	2	0
SRP008482	SRR349694	2011-10-10 16:18:59	0	2	2	0
SRP008482	SRR349695	2011-10-10 16:18:59	0	2	2	0
SRP008482	SRR349696	2011-10-10 16:18:59	0	2	2	0
SRP008331	SRR346464	2011-10-11 15:45:29	0	2	2	0
SRP008331	SRR346465	2011-10-11 15:45:29	0	2	2	0
SRP008331	SRR346467	2011-10-11 15:45:29	0	2	2	0
SRP008331	SRR346468	2011-10-11 15:45:29	0	2	2	0
SRP008331	SRR346469	2011-10-11 15:45:29	0	2	2	0
SRP008331	SRR346470	2011-10-11 15:45:29	0	2	2	0
SRP008331	SRR346471	2011-10-11 15:45:29	0	2	2	0
SRP008331	SRR346472	2011-10-11 15:45:29	0	2	2	0
SRP008331	SRR346473	2011-10-11 15:45:29	0	2	2	0
SRP008331	SRR346475	2011-10-11 15:45:29	0	2	2	0
SRP008331	SRR346476	2011-10-11 15:45:29	0	2	2	0
SRP008331	SRR346477	2011-10-11 15:45:29	0	2	2	0
SRP008746	SRR350976	2011-10-27 11:43:34	0	2	2	0
SRP008746	SRR350978	2011-10-27 11:43:34	0	2	2	0
SRP008746	SRR353602	2011-10-27 11:43:34	0	2	2	0
SRP008746	SRR353603	2011-10-27 11:43:34	0	2	2	0
SRP008746	SRR353604	2011-10-27 11:43:34	0	2	2	0
SRP008746	SRR353948	2011-10-27 11:43:34	0	2	2	0
SRP007665	SRR333479	2011-11-01 00:00:00	0	2	2	0
SRP009144	SRR359290	2011-11-01 12:25:48	0	2	2	0
SRP009144	SRR359291	2011-11-01 12:25:48	0	2	2	0
SRP007481	SRR309128	2011-11-01 12:26:35	0	2	2	0
SRP007481	SRR309129	2011-11-01 12:26:35	0	2	2	0
SRP009266	SRR363871	2011-11-10 13:18:25	0	2	2	0
SRP009266	SRR363861	2011-11-10 14:04:27	0	2	2	0
SRP009266	SRR363868	2011-11-10 14:08:24	0	2	2	0
SRP009266	SRR363870	2011-11-10 14:16:26	0	2	2	0
SRP009266	SRR363858	2011-11-10 14:41:24	0	2	2	0
SRP009266	SRR363863	2011-11-10 14:46:24	0	2	2	0
SRP006717	SRR201165	2011-11-17 11:02:14	0	2	3	0
SRP008743	SRR350973	2011-11-28 16:41:33	0	2	3	0
SRP008743	SRR357412	2011-11-28 16:41:33	0	2	3	0
SRP008743	SRR357437	2011-11-28 16:41:33	0	2	3	0
SRP008743	SRR361334	2011-11-28 16:41:33	0	2	3	0
SRP006717	SRR201164	2011-11-30 11:33:24	0	2	3	0
SRP007461	SRR387662	2011-12-05 23:20:23	0	2	3	0
SRP007461	SRR387661	2011-12-06 00:31:23	0	2	3	0
SRP009615	SRR387777	2011-12-07 09:29:59	0	2	3	0
SRP009615	SRR387778	2011-12-07 09:29:59	0	2	3	0
SRP009615	SRR387779	2011-12-07 09:29:59	0	2	3	0
SRP009615	SRR387780	2011-12-07 09:29:59	0	2	3	0
SRP009659	SRR388226	2011-12-08 12:24:23	0	2	3	0
SRP009659	SRR388228	2011-12-08 12:50:23	0	3	3	0
SRP009659	SRR388227	2011-12-08 13:08:23	0	3	3	0
SRP009659	SRR388229	2011-12-08 13:16:24	0	3	3	0
SRP009790	SRR389020	2011-12-12 13:29:44	0	3	3	0
SRP009790	SRR389024	2011-12-12 13:29:44	0	3	3	0
SRP009790	SRR389026	2011-12-12 13:29:44	0	3	3	0
SRP007351	SRR299025	2011-12-13 08:44:11	0	3	3	0
SRP007351	SRR299026	2011-12-13 08:44:11	0	3	3	0
SRP007351	SRR299027	2011-12-13 08:44:11	0	3	3	0
SRP007351	SRR299028	2011-12-13 08:44:11	0	3	3	0
SRP009615	SRR389077	2011-12-13 11:37:24	0	3	3	0
SRP009615	SRR389079	2011-12-13 11:41:23	0	3	3	0
SRP009615	SRR389078	2011-12-13 11:42:25	0	3	3	0
SRP009615	SRR389080	2011-12-13 11:47:32	0	3	3	0
SRP009862	SRR390476	2011-12-16 10:49:33	0	3	3	0
SRP009862	SRR390483	2011-12-16 10:53:39	0	3	3	0
SRP009862	SRR390506	2011-12-16 10:57:30	0	3	3	0
SRP009862	SRR390532	2011-12-16 10:59:29	0	3	3	0
SRP009862	SRR390503	2011-12-16 11:03:33	0	3	3	0
SRP009862	SRR390517	2011-12-16 11:04:47	0	3	3	0
DRP000464	DRR001482	2011-12-19 17:47:25	0	3	3	0
DRP000464	DRR001483	2011-12-19 17:47:25	0	3	3	0
DRP000464	DRR001484	2011-12-19 17:47:25	0	3	3	0
DRP000464	DRR001485	2011-12-19 17:47:25	0	3	3	0
DRP000464	DRR001486	2011-12-19 17:47:25	0	3	3	0
DRP000464	DRR001487	2011-12-19 17:47:25	0	3	3	0
SRP020237	SRR390733	2011-12-20 12:09:29	0	3	3	0
SRP020237	SRR390735	2011-12-20 12:11:24	0	3	3	0
SRP020237	SRR390726	2011-12-20 12:31:28	0	3	3	0
SRP008339	SRR346516	2011-12-22 15:29:00	0	3	3	0
SRP008339	SRR346517	2011-12-22 15:29:00	0	3	3	0
SRP010064	SRR393821	2012-01-04 08:49:16	0	3	3	0
SRP009266	SRR363859	2012-01-10 17:11:29	0	3	3	0
SRP009266	SRR363869	2012-01-10 17:11:29	0	3	3	0
SRP009266	SRR363875	2012-01-10 17:15:32	0	3	3	0
SRP009266	SRR363855	2012-01-10 17:18:30	0	3	3	0
DRP000527	DRR001796	2012-01-22 19:44:30	0	3	3	0
DRP000527	DRR001797	2012-01-22 19:59:28	0	3	3	0
DRP000527	DRR001798	2012-01-22 20:17:29	0	3	3	0
DRP000527	DRR001799	2012-01-22 20:34:27	0	3	3	0
SRP009862	SRR390484	2012-01-30 17:27:23	0	3	3	0
SRP010678	SRR403879	2012-02-03 09:26:35	0	3	3	0
SRP010678	SRR403880	2012-02-03 09:26:35	0	3	3	0
SRP010678	SRR403881	2012-02-03 09:26:35	0	3	3	0
SRP007605	SRR324678	2012-02-10 07:39:50	0	3	3	0
SRP007605	SRR324679	2012-02-10 07:39:50	0	3	3	0
SRP007605	SRR324680	2012-02-10 07:39:50	0	3	3	1
SRP007605	SRR324681	2012-02-10 07:39:50	0	3	3	1
SRP007605	SRR324682	2012-02-10 07:39:50	0	3	3	1
SRP007605	SRR324683	2012-02-10 07:39:50	0	3	3	1
SRP007605	SRR324684	2012-02-10 07:39:50	0	3	3	1
SRP007605	SRR324685	2012-02-10 07:39:50	0	3	3	1
SRP007605	SRR324686	2012-02-10 07:39:50	0	3	3	1
SRP007605	SRR324687	2012-02-10 07:39:50	0	3	3	1
SRP007605	SRR324688	2012-02-10 07:39:50	0	3	3	1
SRP007605	SRR325616	2012-02-10 09:27:55	0	3	3	2
SRP009373	SRR364679	2012-02-10 16:29:17	0	3	3	2
SRP009373	SRR364680	2012-02-10 16:29:17	0	3	3	2
SRP009373	SRR364681	2012-02-10 16:29:17	0	3	3	2
SRP009373	SRR384963	2012-02-10 16:29:17	0	3	3	2
SRP009373	SRR384964	2012-02-10 16:29:17	0	3	3	2
SRP009373	SRR384965	2012-02-10 16:29:17	0	3	3	2
SRP009861	SRR390468	2012-02-16 10:23:09	0	3	3	2
SRP009861	SRR390469	2012-02-16 10:23:09	0	3	3	2
SRP010280	SRR398213	2012-02-21 09:19:51	0	3	3	2
SRP010280	SRR398214	2012-02-21 09:19:51	0	3	3	2
SRP010280	SRR398215	2012-02-21 09:19:51	0	3	3	2
SRP010280	SRR398216	2012-02-21 09:19:51	0	3	3	2
SRP010280	SRR398218	2012-02-21 09:19:51	0	3	3	2
SRP010280	SRR398219	2012-02-21 09:19:51	0	3	3	2
SRP010280	SRR398220	2012-02-21 09:19:51	0	3	3	2
SRP010280	SRR398221	2012-02-21 09:19:51	0	3	3	2
SRP010280	SRR398222	2012-02-21 09:19:51	0	3	3	2
SRP010280	SRR398223	2012-02-21 09:19:51	0	3	3	2
SRP010280	SRR398224	2012-02-21 09:19:51	0	3	3	2
SRP010280	SRR398226	2012-02-21 09:19:51	0	3	3	2
SRP010280	SRR398227	2012-02-21 09:19:51	0	3	3	2
SRP010280	SRR398228	2012-02-21 09:19:51	0	3	3	2
SRP010280	SRR398231	2012-02-21 09:19:51	0	3	3	2
SRP010280	SRR398232	2012-02-21 09:19:51	0	3	3	2
SRP010280	SRR398233	2012-02-21 09:19:51	0	3	3	2
SRP010280	SRR398234	2012-02-21 09:19:51	0	3	3	2
SRP010280	SRR398235	2012-02-21 09:19:51	0	3	3	2
SRP010280	SRR398239	2012-02-21 09:19:51	0	3	3	2
SRP010280	SRR398240	2012-02-21 09:19:51	0	3	3	2
SRP010374	SRR407637	2012-02-24 02:03:17	0	3	3	2
SRP010374	SRR407643	2012-02-24 02:07:25	0	3	3	2
SRP008145	SRR342832	2012-02-27 09:50:38	0	3	3	2
SRP008145	SRR342839	2012-02-27 09:50:38	0	3	3	2
SRP008145	SRR342846	2012-02-27 09:50:38	0	3	3	2
SRP011085	SRR419385	2012-02-28 14:33:19	0	3	3	2
SRP011085	SRR419387	2012-02-28 14:37:18	0	3	3	2
SRP011085	SRR419389	2012-02-28 14:43:17	0	3	3	2
SRP011085	SRR419390	2012-02-28 17:11:02	0	3	3	2
SRP011085	SRR419522	2012-02-28 18:12:20	0	3	3	2
SRP011085	SRR419544	2012-02-28 19:38:19	0	3	3	2
SRP011085	SRR419542	2012-02-28 20:11:18	0	3	3	2
SRP011085	SRR420187	2012-02-28 20:27:17	0	3	3	2
SRP011085	SRR420188	2012-02-28 22:01:23	0	3	3	2
SRP011085	SRR420190	2012-02-29 01:50:22	0	3	3	2
SRP011085	SRR419540	2012-02-29 02:20:18	0	3	3	2
SRP011085	SRR420193	2012-02-29 09:23:00	0	3	3	2
SRP011085	SRR420191	2012-02-29 09:32:30	0	3	3	2
SRP010679	SRR403891	2012-02-29 09:37:12	0	3	3	2
SRP010679	SRR403892	2012-02-29 09:37:12	0	3	3	2
SRP010679	SRR403893	2012-02-29 09:37:12	0	3	3	2
SRP011085	SRR420194	2012-02-29 09:51:43	0	3	3	2
SRP011085	SRR420195	2012-02-29 09:51:43	0	3	3	2
SRP011085	SRR420199	2012-02-29 15:37:21	0	3	3	2
SRP011085	SRR423957	2012-02-29 16:30:19	0	3	3	2
SRP011085	SRR423955	2012-02-29 16:44:18	0	3	3	2
SRP011085	SRR423960	2012-02-29 17:23:25	0	3	3	2
SRP011085	SRR423958	2012-02-29 17:41:24	0	3	3	2
SRP011085	SRR423962	2012-02-29 18:24:18	0	3	3	2
SRP011085	SRR424182	2012-02-29 19:14:18	0	3	3	2
SRP011085	SRR423939	2012-02-29 20:54:19	0	3	3	2
SRP011085	SRR420201	2012-02-29 21:22:19	0	3	3	2
SRP011085	SRR423929	2012-02-29 22:00:26	0	3	3	2
SRP011085	SRR424335	2012-03-01 10:41:19	0	3	3	2
SRP011085	SRR424575	2012-03-01 11:52:24	0	3	3	2
SRP011085	SRR424332	2012-03-01 12:16:23	0	3	3	2
SRP011085	SRR424567	2012-03-01 12:32:22	0	3	3	3
SRP011085	SRR424345	2012-03-01 12:39:18	0	3	3	3
SRP011085	SRR424573	2012-03-01 13:17:20	0	3	3	3
SRP011085	SRR424572	2012-03-01 14:24:20	0	3	3	3
SRP011192	SRR424679	2012-03-05 08:49:59	0	3	3	3
SRP011192	SRR424680	2012-03-05 08:49:59	0	3	3	3
SRP011192	SRR424681	2012-03-05 08:49:59	0	3	3	3
SRP011192	SRR424682	2012-03-05 08:49:59	0	3	3	3
SRP011008	SRR436885	2012-03-05 14:07:45	0	3	3	3
SRP011008	SRR436886	2012-03-05 14:12:32	0	3	3	3
SRP005129	SRR089638	2012-03-08 08:22:10	0	3	3	3
SRP005129	SRR094918	2012-03-08 08:22:10	0	3	3	3
SRP005129	SRR332244	2012-03-08 08:22:10	0	3	3	3
SRP010483	SRR401817	2012-03-09 09:39:54	0	3	3	3
SRP010483	SRR401818	2012-03-09 09:39:54	0	3	3	3
SRP010483	SRR401819	2012-03-09 09:39:54	0	3	3	3
SRP010483	SRR401820	2012-03-09 09:39:54	0	3	3	3
SRP010483	SRR401821	2012-03-09 09:39:54	0	3	3	3
SRP010483	SRR401822	2012-03-09 09:39:54	0	3	3	3
SRP010483	SRR401823	2012-03-09 09:39:54	0	3	3	3
SRP003754	SRR446301	2012-03-19 12:25:03	0	3	3	3
SRP003754	SRR446302	2012-03-19 12:25:03	0	3	3	3
SRP003754	SRR446303	2012-03-19 12:25:03	0	3	3	3
SRP003754	SRR446304	2012-03-19 12:25:03	0	3	3	3
SRP003754	SRR446305	2012-03-19 12:25:03	0	3	3	3
SRP003754	SRR446307	2012-03-19 12:25:03	0	3	3	3
SRP003754	SRR446309	2012-03-19 12:25:03	0	3	3	3
SRP003754	SRR446310	2012-03-19 12:25:03	0	3	3	3
SRP003754	SRR446311	2012-03-19 12:25:03	0	3	3	3
SRP003754	SRR446313	2012-03-19 12:25:03	0	3	3	3
SRP003754	SRR446314	2012-03-19 12:25:03	0	3	3	3
SRP003754	SRR446315	2012-03-19 12:25:03	0	3	3	3
SRP003754	SRR446316	2012-03-19 12:25:03	0	3	3	3
SRP003754	SRR446317	2012-03-19 12:25:03	0	3	3	3
SRP003754	SRR446318	2012-03-19 12:25:03	0	3	3	3
SRP003754	SRR446319	2012-03-19 12:25:03	0	3	3	3
SRP003754	SRR446320	2012-03-19 12:25:03	0	3	3	3
SRP003754	SRR446324	2012-03-19 12:25:03	0	3	3	3
SRP003754	SRR446325	2012-03-19 12:25:03	0	3	3	3
SRP003754	SRR446326	2012-03-19 12:25:03	0	3	3	3
SRP003754	SRR446327	2012-03-19 12:25:03	0	3	3	3
SRP003754	SRR446328	2012-03-19 12:25:03	0	3	3	3
SRP003754	SRR446329	2012-03-19 12:25:03	0	3	3	3
SRP003754	SRR446330	2012-03-19 12:25:03	0	3	3	3
SRP003754	SRR446331	2012-03-19 12:25:03	0	3	3	3
SRP003754	SRR446332	2012-03-19 12:25:03	0	3	3	3
SRP003754	SRR446333	2012-03-19 12:25:03	0	3	3	3
SRP003754	SRR446334	2012-03-19 12:25:03	0	3	3	3
SRP003754	SRR446335	2012-03-19 12:25:03	0	3	3	3
SRP003754	SRR446336	2012-03-19 12:25:03	0	3	3	3
SRP003754	SRR446337	2012-03-19 12:25:03	0	3	3	3
SRP003754	SRR446390	2012-03-19 15:47:47	0	3	3	3
SRP003754	SRR446391	2012-03-19 15:47:47	0	3	3	3
SRP008976	SRR353635	2012-03-20 09:02:05	0	3	3	3
SRP008976	SRR353636	2012-03-20 09:02:05	0	3	3	3
SRP008976	SRR353637	2012-03-20 09:02:05	0	3	3	3
SRP008976	SRR353638	2012-03-20 09:02:05	0	3	3	3
SRP008976	SRR353639	2012-03-20 09:02:05	0	3	3	3
SRP008976	SRR353640	2012-03-20 09:02:05	0	3	3	3
SRP008976	SRR353641	2012-03-20 09:02:05	0	3	3	3
SRP008976	SRR353642	2012-03-20 09:02:05	0	3	3	3
SRP008976	SRR353643	2012-03-20 09:02:05	0	3	3	3
SRP008976	SRR353644	2012-03-20 09:02:05	0	3	3	3
SRP008976	SRR353645	2012-03-20 09:02:05	0	3	3	3
SRP008976	SRR353646	2012-03-20 09:02:05	0	3	3	3
SRP008976	SRR353647	2012-03-20 09:02:05	0	3	3	3
SRP008976	SRR353648	2012-03-20 09:02:05	0	3	3	3
SRP008976	SRR353649	2012-03-20 09:02:05	0	3	3	3
SRP008976	SRR353650	2012-03-20 09:02:05	0	3	3	3
SRP008976	SRR353651	2012-03-20 09:02:05	0	3	3	3
SRP008976	SRR353652	2012-03-20 09:02:05	0	3	3	3
SRP008976	SRR353653	2012-03-20 09:02:05	0	3	3	3
SRP008976	SRR353654	2012-03-20 09:02:05	0	3	3	3
SRP008976	SRR353655	2012-03-20 09:02:05	0	3	3	3
SRP008976	SRR353656	2012-03-20 09:02:05	0	3	3	3
SRP008976	SRR353657	2012-03-20 09:02:05	0	3	3	3
ERP001115	ERR065725	2012-03-23 15:59:20	0	3	3	3
ERP000573	ERR031717	2012-03-23 16:22:23	0	3	3	3
ERP000573	ERR031719	2012-03-23 16:22:23	0	3	3	3
ERP000573	ERR031721	2012-03-23 16:22:23	0	3	3	3
ERP000573	ERR031723	2012-03-23 16:22:23	0	3	3	3
SRP009269	SRR363949	2012-03-27 09:28:04	0	3	3	3
SRP011085	SRR449291	2012-03-27 13:03:11	0	3	3	3
SRP011085	SRR449292	2012-03-27 14:13:15	0	3	3	3
SRP011085	SRR449293	2012-03-27 14:33:10	0	3	3	3
SRP011085	SRR449303	2012-03-27 15:02:14	0	3	3	3
SRP011085	SRR449304	2012-03-27 15:18:10	0	3	3	3
SRP011974	SRR449331	2012-03-29 08:34:54	0	3	3	3
SRP011974	SRR449333	2012-03-29 08:34:54	0	3	3	3
SRP011974	SRR449335	2012-03-29 08:34:54	0	3	3	3
SRP011974	SRR449337	2012-03-29 08:34:54	0	3	3	3
SRP011974	SRR449336	2012-03-29 08:45:13	0	3	3	3
SRP011974	SRR449332	2012-03-29 09:18:10	0	3	3	3
SRP011974	SRR449334	2012-03-29 09:19:11	0	3	3	3
SRP011974	SRR449330	2012-03-29 09:49:10	0	3	3	3
SRP011085	SRR449432	2012-03-29 12:33:11	0	3	3	3
SRP011085	SRR449431	2012-03-29 13:10:11	0	3	3	3
SRP008930	SRR353525	2012-04-02 14:34:13	0	4	4	3
SRP008930	SRR353526	2012-04-02 14:34:13	0	4	4	3
SRP008930	SRR353528	2012-04-02 14:34:13	0	4	4	3
SRP006970	SRR243575	2012-04-02 14:36:42	0	4	4	3
SRP006970	SRR243576	2012-04-02 14:36:42	0	4	4	3
SRP006970	SRR243577	2012-04-02 14:36:42	0	4	4	3
SRP006970	SRR243578	2012-04-02 14:36:42	0	4	4	3
SRP009408	SRR372615	2012-04-02 14:37:14	0	4	4	3
SRP009408	SRR372617	2012-04-02 14:37:14	0	4	4	3
SRP009408	SRR372618	2012-04-02 14:37:14	0	4	4	3
SRP009408	SRR372619	2012-04-02 14:37:14	0	4	4	3
SRP009408	SRR372620	2012-04-02 14:37:14	0	4	4	3
SRP009408	SRR372621	2012-04-02 14:37:14	0	4	4	3
SRP009408	SRR372623	2012-04-02 14:37:14	0	4	4	3
SRP009408	SRR372632	2012-04-02 14:37:14	0	4	4	3
SRP009408	SRR372635	2012-04-02 14:37:14	0	4	4	3
SRP009408	SRR372636	2012-04-02 14:37:14	0	4	4	3
SRP009408	SRR372637	2012-04-02 14:37:14	0	4	4	3
SRP009408	SRR372639	2012-04-02 14:37:14	0	4	4	3
SRP009408	SRR372640	2012-04-02 14:37:14	0	4	4	3
SRP009408	SRR372641	2012-04-02 14:37:14	0	4	4	3
SRP009408	SRR372642	2012-04-02 14:37:14	0	4	4	3
SRP009408	SRR372643	2012-04-02 14:37:14	0	4	4	3
SRP009408	SRR372644	2012-04-02 14:37:14	0	4	4	3
SRP009408	SRR372645	2012-04-02 14:37:14	0	4	4	3
SRP009408	SRR372646	2012-04-02 14:37:14	0	4	4	3
SRP009408	SRR372647	2012-04-02 14:37:14	0	4	4	3
SRP009408	SRR372648	2012-04-02 14:37:14	0	4	4	3
SRP009408	SRR372649	2012-04-02 14:37:14	0	4	4	3
SRP009408	SRR372650	2012-04-02 14:37:14	0	4	4	3
SRP009408	SRR372651	2012-04-02 14:37:14	0	4	4	3
SRP009408	SRR372652	2012-04-02 14:37:14	0	4	4	3
SRP009408	SRR372653	2012-04-02 14:37:14	0	4	4	3
SRP009408	SRR372654	2012-04-02 14:37:14	0	4	4	3
SRP009408	SRR372655	2012-04-02 14:37:14	0	4	4	3
SRP009408	SRR372656	2012-04-02 14:37:14	0	4	4	3
SRP009408	SRR372657	2012-04-02 14:37:14	0	4	4	3
SRP009408	SRR372658	2012-04-02 14:37:14	0	4	4	3
SRP009408	SRR372659	2012-04-02 14:37:14	0	4	4	3
SRP009408	SRR372660	2012-04-02 14:37:14	0	4	4	3
SRP009408	SRR372661	2012-04-02 14:37:14	0	4	4	3
SRP009408	SRR372662	2012-04-02 14:37:14	0	4	4	3
SRP009408	SRR372663	2012-04-02 14:37:14	0	4	4	3
SRP009408	SRR372664	2012-04-02 14:37:14	0	4	4	3
SRP009408	SRR372665	2012-04-02 14:37:14	0	4	4	3
SRP009408	SRR372666	2012-04-02 14:37:14	0	4	4	3
SRP009408	SRR372667	2012-04-02 14:37:14	0	4	4	3
SRP009408	SRR372668	2012-04-02 14:37:14	0	4	4	3
SRP009408	SRR372669	2012-04-02 14:37:14	0	4	4	3
SRP009408	SRR372670	2012-04-02 14:37:14	0	4	4	3
SRP009408	SRR372671	2012-04-02 14:37:14	0	4	4	3
SRP009408	SRR372672	2012-04-02 14:37:14	0	4	4	3
SRP008554	SRR350279	2012-04-06 09:03:02	0	4	4	3
SRP008554	SRR350280	2012-04-06 09:03:02	0	4	4	3
SRP001371	SRR453391	2012-04-11 15:22:17	0	4	4	3
SRP001371	SRR453392	2012-04-11 15:22:17	0	4	4	3
SRP001371	SRR453393	2012-04-11 15:22:17	0	4	4	3
SRP001371	SRR453394	2012-04-11 15:22:17	0	4	4	3
SRP001371	SRR453395	2012-04-11 15:22:17	0	4	4	3
SRP001371	SRR453396	2012-04-11 15:22:17	0	4	4	3
SRP001371	SRR453397	2012-04-11 15:22:17	0	4	4	3
SRP001371	SRR453398	2012-04-11 15:22:17	0	4	4	3
SRP001371	SRR453399	2012-04-11 15:22:17	0	4	4	3
SRP001371	SRR453400	2012-04-11 15:22:17	0	4	4	3
SRP001371	SRR453401	2012-04-11 15:22:17	0	4	4	3
SRP001371	SRR453402	2012-04-11 15:22:17	0	4	4	3
SRP001371	SRR453403	2012-04-11 15:22:17	0	4	4	3
SRP001371	SRR453404	2012-04-11 15:22:17	0	4	4	3
SRP001371	SRR453405	2012-04-11 15:22:17	0	4	4	3
SRP001371	SRR453406	2012-04-11 15:22:17	0	4	4	3
SRP000941	SRR486242	2012-04-15 11:08:13	0	4	4	3
SRP000941	SRR486241	2012-04-15 11:09:13	0	4	4	3
SRP000941	SRR486238	2012-04-15 11:33:14	0	4	4	3
SRP000941	SRR486239	2012-04-15 11:33:14	0	4	4	3
SRP007596	SRR317196	2012-04-16 09:06:55	0	4	4	3
SRP007596	SRR317197	2012-04-16 09:06:55	0	4	4	3
SRP007596	SRR317198	2012-04-16 09:06:55	0	4	4	3
SRP007596	SRR317201	2012-04-16 09:06:55	0	4	4	3
SRP007596	SRR317202	2012-04-16 09:06:55	0	4	4	3
SRP007596	SRR317203	2012-04-16 09:06:55	0	4	4	3
SRP000941	SRR486237	2012-04-16 11:07:13	0	4	4	3
SRP000941	SRR486240	2012-04-16 11:20:12	0	4	4	3
SRP000941	SRR488136	2012-04-16 15:19:20	0	4	4	3
SRP000941	SRR488137	2012-04-16 15:22:17	0	4	4	3
SRP000941	SRR488684	2012-04-18 17:32:14	0	4	4	3
SRP000941	SRR488685	2012-04-18 17:34:13	0	4	4	3
SRP011054	SRR413944	2012-04-23 08:40:25	0	4	4	3
SRP011054	SRR452334	2012-04-23 08:40:25	0	4	4	3
SRP012096	SRR456526	2012-04-25 08:49:04	0	4	4	3
SRP012096	SRR456527	2012-04-25 08:49:04	0	4	4	3
SRP012096	SRR456529	2012-04-25 08:49:04	0	4	4	3
SRP012098	SRR456544	2012-04-25 08:49:15	0	4	4	3
SRP012098	SRR456545	2012-04-25 08:49:15	0	4	4	3
SRP012098	SRR456546	2012-04-25 08:49:15	0	4	4	3
SRP012098	SRR456548	2012-04-25 08:49:15	0	4	4	3
SRP012098	SRR456549	2012-04-25 08:49:15	0	4	4	3
SRP012099	SRR456557	2012-04-25 08:49:23	0	4	4	3
SRP012540	SRR491303	2012-04-26 10:33:43	0	4	4	3
SRP012540	SRR491304	2012-04-26 10:33:43	0	4	4	3
SRP012540	SRR491305	2012-04-26 10:33:43	0	4	4	3
SRP012540	SRR491306	2012-04-26 10:33:43	0	4	4	3
SRP012557	SRR492023	2012-04-27 10:59:13	0	4	4	3
SRP012557	SRR492042	2012-04-27 11:14:13	0	4	4	3
SRP012557	SRR492039	2012-04-27 11:15:12	0	4	4	3
SRP012557	SRR492030	2012-04-27 11:19:13	0	4	4	3
SRP012557	SRR492043	2012-04-27 11:19:13	0	4	4	3
SRP012557	SRR492040	2012-04-27 11:22:14	0	4	4	3
SRP012557	SRR492053	2012-04-27 11:30:20	0	4	4	3
SRP012557	SRR492037	2012-04-27 11:35:28	0	4	4	3
SRP012557	SRR492041	2012-04-27 11:37:30	0	4	4	3
SRP012557	SRR492027	2012-04-27 11:38:21	0	4	4	3
SRP012557	SRR492021	2012-04-27 11:39:17	0	4	4	3
SRP012557	SRR492052	2012-04-27 11:39:17	0	4	4	3
SRP012557	SRR492025	2012-04-27 11:42:36	0	4	4	3
SRP012557	SRR492045	2012-04-27 11:43:29	0	4	4	3
SRP012557	SRR492047	2012-04-27 11:46:28	0	4	4	3
SRP012557	SRR492019	2012-04-27 12:20:33	0	4	4	3
SRP012557	SRR492020	2012-04-27 12:20:33	0	4	4	3
SRP012557	SRR492024	2012-04-27 12:20:33	0	4	4	3
SRP012557	SRR492029	2012-04-27 12:20:33	0	4	4	3
SRP012557	SRR492044	2012-04-27 12:20:33	0	4	4	3
SRP012557	SRR492051	2012-04-27 12:20:33	0	4	4	3
SRP012557	SRR492054	2012-04-27 12:20:33	0	4	4	3
SRP012557	SRR492055	2012-04-27 12:20:33	0	4	4	3
SRP012557	SRR492058	2012-04-27 12:20:33	0	4	4	3
SRP012557	SRR492059	2012-04-27 12:20:33	0	4	4	3
SRP012557	SRR492050	2012-04-27 12:42:13	0	4	4	3
SRP012557	SRR492035	2012-04-27 12:43:15	0	4	4	3
SRP012557	SRR492049	2012-04-27 12:47:13	0	4	4	3
SRP009029	SRR354040	2012-04-30 08:44:30	0	4	4	3
SRP009029	SRR354041	2012-04-30 08:44:30	0	4	4	3
SRP009029	SRR354042	2012-04-30 08:44:30	0	4	4	3
SRP009029	SRR354043	2012-04-30 08:44:30	0	4	4	3
SRP009568	SRR387514	2012-05-03 09:41:36	0	4	4	3
SRP009568	SRR387515	2012-05-03 09:41:36	0	4	4	3
SRP009568	SRR387516	2012-05-03 09:41:36	0	4	4	3
SRP009568	SRR387517	2012-05-03 09:41:36	0	4	4	3
SRP009568	SRR387518	2012-05-03 09:41:36	0	4	4	3
SRP009568	SRR387519	2012-05-03 09:41:36	0	4	4	3
SRP009568	SRR387520	2012-05-03 09:41:36	0	4	4	3
SRP009568	SRR387521	2012-05-03 09:41:36	0	4	4	3
SRP009568	SRR387522	2012-05-03 09:41:36	0	4	4	3
SRP009568	SRR387523	2012-05-03 09:41:36	0	4	4	3
SRP012612	SRR493585	2012-05-08 10:10:20	0	4	4	3
SRP012056	SRR453410	2012-05-15 08:07:15	0	4	4	3
SRP012056	SRR453411	2012-05-15 08:07:15	0	4	4	3
SRP012056	SRR453412	2012-05-15 08:07:15	0	4	4	3
SRP012056	SRR453413	2012-05-15 08:07:15	0	4	4	3
SRP013224	SRR497699	2012-05-18 08:30:25	0	4	4	3
SRP013224	SRR497700	2012-05-18 08:30:25	0	4	4	3
SRP013224	SRR497701	2012-05-18 08:30:25	0	4	4	3
SRP013224	SRR497702	2012-05-18 08:30:25	0	4	4	3
SRP013224	SRR497703	2012-05-18 08:30:25	0	4	4	3
SRP013224	SRR497704	2012-05-18 08:30:25	0	4	4	3
SRP013224	SRR497705	2012-05-18 08:30:25	0	4	4	3
SRP013224	SRR497706	2012-05-18 08:30:25	0	4	4	3
SRP013224	SRR497707	2012-05-18 08:30:25	0	4	4	3
SRP013224	SRR497708	2012-05-18 08:30:25	0	4	4	3
SRP013224	SRR497709	2012-05-18 08:30:25	0	4	4	3
SRP012651	SRR493816	2012-05-23 09:55:29	0	4	4	3
SRP012651	SRR493817	2012-05-23 09:55:29	0	4	4	3
SRP012568	SRR492714	2012-05-23 13:51:21	0	4	4	3
SRP012568	SRR499844	2012-05-23 13:51:21	0	4	4	3
SRP012568	SRR500125	2012-05-23 13:51:21	0	4	4	3
SRP006309	SRR172836	2012-05-25 08:57:54	0	4	4	3
SRP006309	SRR172837	2012-05-25 08:57:54	0	4	4	3
DRP000499	DRR001622	2012-06-03 21:29:13	0	4	4	3
DRP000499	DRR001623	2012-06-03 21:29:13	0	4	4	3
DRP000499	DRR001624	2012-06-03 21:29:13	0	4	4	3
DRP000499	DRR001626	2012-06-03 21:50:14	0	4	4	3
DRP000499	DRR001627	2012-06-03 21:53:14	0	4	4	3
DRP000499	DRR001628	2012-06-03 22:22:12	0	4	4	4
DRP000499	DRR001629	2012-06-03 22:33:14	0	4	4	4
DRP000499	DRR001630	2012-06-03 23:07:12	0	4	4	4
DRP000499	DRR001631	2012-06-03 23:14:13	0	4	4	4
DRP000499	DRR001641	2012-06-04 01:02:15	0	4	4	4
DRP000499	DRR001640	2012-06-04 01:04:13	0	4	4	4
DRP000499	DRR001632	2012-06-04 02:02:14	0	4	4	4
DRP000499	DRR001633	2012-06-04 02:10:14	0	4	4	4
DRP000499	DRR001634	2012-06-04 03:35:18	0	4	4	4
DRP000499	DRR001635	2012-06-04 03:48:12	0	4	4	4
DRP000499	DRR001636	2012-06-04 04:05:14	0	4	4	4
DRP000499	DRR001637	2012-06-04 04:22:14	0	4	4	4
DRP000499	DRR001638	2012-06-04 04:35:14	0	4	4	4
SRP007169	SRR278176	2012-06-04 14:37:04	0	4	4	4
SRP007169	SRR278178	2012-06-04 14:37:04	0	4	4	4
SRP013363	SRR500481	2012-06-04 14:38:40	0	4	4	4
SRP013363	SRR500484	2012-06-04 14:38:40	0	4	4	4
SRP013363	SRR500485	2012-06-04 14:38:40	0	4	4	4
SRP013363	SRR500487	2012-06-04 14:38:40	0	4	4	4
SRP013456	SRR502851	2012-06-04 14:39:02	0	4	4	4
SRP013456	SRR502852	2012-06-04 14:39:02	0	4	4	4
SRP013456	SRR502853	2012-06-04 14:39:02	0	4	4	4
SRP013456	SRR502854	2012-06-04 14:39:02	0	4	4	4
SRP013456	SRR502855	2012-06-04 14:39:02	0	4	4	4
SRP013456	SRR502856	2012-06-04 14:39:02	0	4	4	4
DRP000499	DRR001639	2012-06-05 01:20:16	0	4	4	4
DRP000499	DRR001642	2012-06-05 01:33:48	0	4	4	4
SRP013504	SRR503576	2012-06-05 13:52:29	0	4	4	4
SRP013504	SRR503577	2012-06-05 13:52:29	0	4	4	4
SRP013504	SRR503578	2012-06-05 13:52:29	0	4	4	4
SRP013463	SRR500121	2012-06-06 13:08:56	0	4	4	4
SRP013463	SRR500122	2012-06-06 13:08:56	0	4	4	4
SRP013463	SRR500124	2012-06-06 13:08:56	0	4	4	4
SRP010166	SRR396799	2012-06-08 09:43:54	0	4	4	4
SRP010166	SRR396800	2012-06-08 09:43:54	0	4	4	4
SRP010166	SRR396801	2012-06-08 09:43:54	0	4	4	4
SRP010166	SRR396802	2012-06-08 09:43:54	0	4	4	4
SRP010166	SRR396803	2012-06-08 09:43:54	0	4	4	4
SRP010166	SRR396804	2012-06-08 09:43:54	0	4	4	4
SRP010166	SRR396805	2012-06-08 09:43:54	0	4	4	4
SRP010166	SRR396806	2012-06-08 09:43:54	0	4	4	4
SRP010166	SRR396807	2012-06-08 09:43:54	0	4	4	4
SRP010166	SRR396808	2012-06-08 09:43:54	0	4	4	4
SRP010166	SRR396809	2012-06-08 09:43:54	0	4	4	4
SRP010166	SRR396810	2012-06-08 09:43:54	0	4	4	4
SRP010166	SRR396811	2012-06-08 09:43:54	0	4	4	4
SRP010166	SRR396812	2012-06-08 09:43:54	0	4	4	4
SRP010166	SRR396813	2012-06-08 09:43:54	0	4	4	4
SRP010166	SRR396814	2012-06-08 09:43:54	0	4	4	4
SRP010041	SRR393010	2012-06-08 11:29:35	0	4	4	4
SRP010041	SRR393011	2012-06-08 11:29:35	0	4	5	4
SRP010041	SRR393012	2012-06-08 11:29:35	0	4	5	4
SRP010041	SRR393013	2012-06-08 11:29:35	0	4	5	4
SRP010041	SRR393014	2012-06-08 11:29:35	0	4	5	4
SRP010041	SRR393015	2012-06-08 11:29:35	0	4	5	4
SRP013389	SRR500875	2012-06-15 16:22:43	0	4	5	4
SRP013389	SRR500876	2012-06-15 16:22:43	0	4	5	4
SRP013389	SRR500877	2012-06-15 16:22:43	0	4	5	4
SRP013389	SRR500878	2012-06-15 16:22:43	0	4	5	4
SRP013389	SRR500879	2012-06-15 16:22:43	0	4	5	4
SRP013389	SRR500880	2012-06-15 16:22:43	0	4	5	4
SRP013389	SRR500881	2012-06-15 16:22:43	0	4	5	4
SRP013389	SRR500882	2012-06-15 16:22:43	0	4	5	4
SRP013389	SRR500883	2012-06-15 16:22:43	0	4	5	4
SRP013389	SRR500884	2012-06-15 16:22:43	0	4	5	4
SRP013389	SRR500885	2012-06-15 16:22:43	0	4	5	4
SRP013389	SRR500886	2012-06-15 16:22:43	0	4	5	4
SRP013389	SRR500887	2012-06-15 16:22:43	0	4	5	4
SRP013389	SRR500888	2012-06-15 16:22:43	0	4	5	4
SRP013389	SRR500889	2012-06-15 16:22:43	0	4	5	4
SRP013389	SRR500890	2012-06-15 16:22:43	0	4	5	4
SRP006908	SRR223496	2012-06-17 00:00:00	0	4	5	4
SRP006908	SRR223497	2012-06-17 00:00:00	0	4	5	4
SRP006908	SRR223506	2012-06-17 00:00:00	0	4	5	4
SRP006908	SRR223524	2012-06-17 00:00:00	0	4	5	4
SRP006908	SRR223525	2012-06-17 00:00:00	0	4	5	4
SRP009276	SRR363989	2012-06-18 14:27:47	0	4	5	4
SRP009276	SRR363990	2012-06-18 14:27:47	0	4	5	4
SRP009276	SRR363991	2012-06-18 14:27:47	0	4	5	4
SRP009276	SRR363992	2012-06-18 14:27:47	0	4	5	4
SRP009276	SRR363993	2012-06-18 14:27:47	0	4	5	4
SRP009276	SRR363994	2012-06-18 14:27:47	0	4	5	4
SRP009276	SRR363995	2012-06-18 14:27:47	0	4	5	4
SRP013621	SRR504986	2012-06-25 00:00:00	0	4	5	4
SRP013621	SRR504989	2012-06-25 00:00:00	0	4	5	4
SRP011903	SRR447172	2012-06-29 13:06:06	0	4	5	4
SRP011903	SRR447173	2012-06-29 13:06:06	0	4	5	4
SRP011903	SRR447174	2012-06-29 13:06:06	0	4	5	4
SRP011903	SRR447175	2012-06-29 13:06:06	0	4	5	4
SRP011903	SRR447176	2012-06-29 13:06:06	0	4	5	4
SRP011903	SRR447177	2012-06-29 13:06:06	0	4	5	4
SRP011903	SRR447178	2012-06-29 13:06:06	0	4	5	4
SRP011903	SRR447179	2012-06-29 13:06:06	0	4	5	4
SRP011903	SRR447180	2012-06-29 13:06:06	0	4	5	4
SRP011903	SRR447181	2012-06-29 13:06:06	0	4	5	4
SRP011903	SRR447182	2012-06-29 13:06:06	0	4	5	4
SRP011903	SRR447183	2012-06-29 13:06:06	0	4	5	4
SRP011903	SRR447184	2012-06-29 13:06:06	0	4	5	4
SRP011903	SRR447185	2012-06-29 13:06:06	0	4	5	4
SRP011903	SRR447186	2012-06-29 13:06:06	0	4	5	4
SRP008280	SRR346062	2012-07-03 13:27:16	0	4	5	4
SRP008280	SRR346064	2012-07-03 13:27:16	0	4	5	4
SRP008280	SRR346065	2012-07-03 13:27:16	0	4	5	4
SRP008280	SRR346067	2012-07-03 13:27:16	0	4	5	4
SRP008280	SRR346068	2012-07-03 13:27:16	0	4	5	4
SRP008280	SRR346070	2012-07-03 13:27:16	0	4	5	4
SRP012695	SRR494110	2012-07-03 13:28:34	0	4	5	4
SRP012695	SRR494111	2012-07-03 13:28:34	0	4	5	4
SRP012695	SRR494112	2012-07-03 13:28:34	0	4	5	4
SRP013021	SRR496578	2012-07-12 00:00:00	0	4	5	4
SRP013021	SRR496580	2012-07-12 00:00:00	0	4	5	4
SRP013021	SRR496581	2012-07-12 00:00:00	0	4	5	4
SRP013021	SRR496582	2012-07-12 00:00:00	0	4	5	4
SRP013021	SRR496583	2012-07-12 00:00:00	0	4	5	4
SRP013021	SRR496584	2012-07-12 00:00:00	0	4	5	4
SRP013021	SRR496585	2012-07-12 00:00:00	0	4	5	4
SRP013021	SRR496586	2012-07-12 00:00:00	0	4	5	4
SRP013021	SRR496587	2012-07-12 00:00:00	0	4	5	4
SRP013021	SRR496588	2012-07-12 00:00:00	0	4	5	4
SRP013021	SRR496589	2012-07-12 00:00:00	0	4	5	4
SRP013021	SRR496590	2012-07-12 00:00:00	0	4	5	4
SRP013021	SRR496591	2012-07-12 00:00:00	0	4	5	4
SRP013021	SRR496592	2012-07-12 00:00:00	0	4	5	4
SRP013021	SRR496593	2012-07-12 00:00:00	0	4	5	4
SRP013021	SRR496594	2012-07-12 00:00:00	0	4	5	4
SRP013021	SRR496595	2012-07-12 00:00:00	0	4	5	4
SRP013021	SRR496596	2012-07-12 00:00:00	0	4	5	4
SRP013021	SRR496597	2012-07-12 00:00:00	0	4	5	4
SRP014009	SRR518497	2012-07-16 09:20:54	0	4	5	4
SRP014009	SRR518498	2012-07-16 09:20:54	0	4	5	4
SRP014133	SRR518874	2012-07-16 09:22:49	0	4	5	4
SRP014320	SRR521447	2012-07-17 09:11:46	0	4	5	4
SRP014320	SRR521448	2012-07-17 09:11:46	0	4	5	4
SRP014320	SRR521449	2012-07-17 09:11:46	0	4	5	4
SRP014320	SRR521450	2012-07-17 09:11:46	0	4	5	4
SRP014320	SRR521451	2012-07-17 09:11:46	0	4	5	4
SRP014320	SRR521452	2012-07-17 09:11:46	0	4	5	4
SRP014320	SRR521453	2012-07-17 09:11:46	0	4	5	4
SRP014320	SRR521454	2012-07-17 09:11:46	0	4	5	4
SRP014320	SRR521455	2012-07-17 09:11:46	0	4	5	4
SRP014320	SRR521456	2012-07-17 09:11:46	0	4	5	4
SRP014320	SRR521457	2012-07-17 09:11:46	0	4	5	4
SRP014320	SRR521460	2012-07-17 09:11:46	0	4	5	4
SRP014320	SRR521461	2012-07-17 09:11:46	0	4	5	4
SRP014320	SRR521462	2012-07-17 09:11:46	0	4	5	4
SRP014320	SRR521463	2012-07-17 09:11:46	0	4	5	4
SRP014320	SRR521464	2012-07-17 09:11:46	0	4	5	4
SRP014320	SRR521465	2012-07-17 09:11:46	0	4	5	4
SRP014320	SRR521466	2012-07-17 09:11:46	0	4	5	4
SRP014320	SRR521467	2012-07-17 09:11:46	0	4	5	4
SRP014320	SRR521468	2012-07-17 09:11:46	0	4	5	4
SRP014320	SRR521470	2012-07-17 09:11:46	0	4	5	4
SRP014320	SRR521471	2012-07-17 09:11:46	0	4	5	4
SRP014320	SRR521472	2012-07-17 09:11:46	0	4	5	4
SRP014320	SRR521473	2012-07-17 09:11:46	0	4	5	4
SRP014320	SRR521474	2012-07-17 09:11:46	0	4	5	4
SRP014320	SRR521475	2012-07-17 09:11:46	0	4	5	4
SRP014320	SRR521476	2012-07-17 09:11:46	0	4	5	4
SRP014320	SRR521477	2012-07-17 09:11:46	0	4	5	4
SRP014320	SRR521478	2012-07-17 09:11:46	0	4	5	4
SRP014320	SRR521479	2012-07-17 09:11:46	0	4	5	4
SRP014320	SRR521480	2012-07-17 09:11:46	0	4	5	4
SRP014320	SRR521481	2012-07-17 09:11:46	0	4	5	4
SRP014320	SRR521482	2012-07-17 09:11:46	0	4	5	4
SRP014320	SRR521483	2012-07-17 09:11:46	0	4	5	4
SRP014320	SRR521484	2012-07-17 09:11:46	0	4	5	4
SRP014320	SRR521485	2012-07-17 09:11:46	0	4	5	4
SRP014320	SRR521486	2012-07-17 09:11:46	0	4	5	4
SRP014320	SRR521487	2012-07-17 09:11:46	0	4	5	4
SRP014320	SRR521488	2012-07-17 09:11:46	0	4	5	4
SRP014320	SRR521489	2012-07-17 09:11:46	0	4	5	4
SRP014320	SRR521490	2012-07-17 09:11:46	0	4	5	4
SRP014320	SRR521491	2012-07-17 09:11:46	0	4	5	4
SRP014320	SRR521492	2012-07-17 09:11:46	0	4	5	4
SRP014320	SRR521493	2012-07-17 09:11:46	0	4	5	4
SRP014320	SRR521494	2012-07-17 09:11:46	0	4	5	4
SRP014320	SRR521495	2012-07-17 09:11:46	0	4	5	4
SRP014320	SRR521496	2012-07-17 09:11:46	0	4	5	4
SRP014320	SRR521497	2012-07-17 09:11:46	0	4	5	4
SRP014320	SRR521498	2012-07-17 09:11:46	0	4	5	4
SRP014320	SRR521499	2012-07-17 09:11:46	0	4	5	4
SRP014320	SRR521500	2012-07-17 09:11:46	0	4	5	4
SRP014320	SRR521501	2012-07-17 09:11:46	0	4	5	4
SRP014320	SRR521504	2012-07-17 09:11:46	0	4	5	4
SRP014320	SRR521505	2012-07-17 09:11:46	0	4	5	4
SRP014320	SRR521506	2012-07-17 09:11:46	0	4	5	4
SRP014320	SRR521511	2012-07-17 09:11:46	0	4	5	4
SRP014320	SRR521512	2012-07-17 09:11:46	0	4	5	4
SRP014320	SRR521513	2012-07-17 09:11:46	0	4	5	4
SRP014320	SRR521514	2012-07-17 09:11:46	0	4	5	4
SRP014320	SRR521515	2012-07-17 09:11:46	0	4	5	4
SRP014320	SRR521516	2012-07-17 09:11:46	0	4	5	4
SRP014320	SRR521517	2012-07-17 09:11:46	0	4	5	4
SRP014320	SRR521518	2012-07-17 09:11:46	0	4	5	4
SRP014320	SRR521519	2012-07-17 09:11:46	0	4	5	4
SRP014320	SRR521521	2012-07-17 09:11:46	0	4	5	4
SRP014320	SRR521522	2012-07-17 09:11:46	0	4	5	4
SRP014320	SRR521523	2012-07-17 09:11:46	0	4	5	4
SRP014320	SRR521524	2012-07-17 09:11:46	0	4	5	4
SRP014320	SRR521525	2012-07-17 09:11:46	0	4	5	4
SRP014320	SRR521526	2012-07-17 09:11:46	0	4	5	4
SRP014320	SRR521527	2012-07-17 09:11:46	0	4	5	4
SRP014320	SRR521528	2012-07-17 09:11:46	0	4	5	4
SRP014320	SRR521529	2012-07-17 09:11:46	0	4	5	4
SRP014320	SRR521530	2012-07-17 09:11:46	0	4	5	4
SRP014320	SRR521531	2012-07-17 09:11:46	0	4	5	4
SRP014320	SRR521532	2012-07-17 09:11:46	0	4	5	4
SRP014320	SRR521534	2012-07-17 09:11:46	0	4	5	4
SRP014320	SRR521538	2012-07-17 09:11:46	0	4	5	4
SRP014320	SRR521539	2012-07-17 09:11:46	0	4	5	5
SRP014320	SRR521540	2012-07-17 09:11:46	0	4	5	5
SRP014320	SRR521541	2012-07-17 09:11:46	0	4	5	5
SRP014320	SRR521542	2012-07-17 09:11:46	0	4	5	5
SRP014320	SRR521543	2012-07-17 09:11:46	0	4	5	5
SRP014320	SRR521544	2012-07-17 09:11:46	0	4	5	5
SRP014320	SRR521545	2012-07-17 09:11:46	0	4	5	5
SRP014320	SRR521546	2012-07-17 09:11:46	0	4	5	5
SRP014320	SRR521547	2012-07-17 09:11:46	0	4	5	5
SRP014320	SRR521548	2012-07-17 09:11:46	0	4	5	5
SRP014320	SRR521549	2012-07-17 09:11:46	0	4	5	5
SRP014320	SRR521503	2012-07-17 09:12:10	0	4	5	5
SRP014320	SRR521502	2012-07-17 09:13:08	0	4	5	5
SRP014320	SRR521508	2012-07-17 09:13:08	0	4	5	5
SRP014320	SRR521509	2012-07-17 09:13:08	0	4	5	5
SRP014320	SRR521507	2012-07-17 09:14:10	0	4	5	5
SRP013773	SRR514854	2012-07-17 13:51:18	0	4	5	5
SRP013773	SRR514855	2012-07-17 13:51:18	0	4	5	5
SRP013773	SRR514856	2012-07-17 13:51:18	0	4	5	5
SRP013773	SRR514857	2012-07-17 13:51:18	0	4	5	5
SRP013773	SRR514858	2012-07-17 13:51:18	0	4	5	5
SRP013773	SRR514859	2012-07-17 13:51:18	0	4	5	5
DRP000425	DRR001174	2012-07-18 22:59:09	0	4	5	5
DRP000425	DRR001175	2012-07-18 23:00:09	0	4	5	5
DRP000425	DRR001176	2012-07-18 23:00:09	0	4	5	5
SRP014428	SRR522063	2012-07-23 08:36:41	0	4	5	5
SRP014428	SRR522064	2012-07-23 08:36:41	0	4	5	5
SRP014428	SRR522065	2012-07-23 08:36:41	0	4	5	5
SRP014428	SRR522066	2012-07-23 08:36:41	0	4	5	5
SRP014428	SRR522067	2012-07-23 08:36:41	0	4	5	5
SRP014428	SRR522068	2012-07-23 08:36:41	0	4	5	5
SRP014428	SRR522069	2012-07-23 08:36:41	0	4	5	5
SRP014428	SRR522070	2012-07-23 08:36:41	0	4	5	5
SRP014428	SRR522071	2012-07-23 08:36:41	0	4	5	5
SRP014428	SRR522072	2012-07-23 08:36:41	0	4	5	5
SRP014428	SRR522073	2012-07-23 08:36:41	0	4	5	5
SRP014428	SRR522074	2012-07-23 08:36:41	0	4	5	5
SRP014428	SRR522075	2012-07-23 08:36:41	0	4	5	5
SRP014428	SRR522076	2012-07-23 08:36:41	0	4	5	5
SRP014428	SRR522077	2012-07-23 08:36:41	0	4	5	5
SRP014428	SRR522078	2012-07-23 08:36:41	0	4	5	5
SRP014428	SRR522081	2012-07-23 08:36:41	0	4	5	5
SRP014428	SRR522082	2012-07-23 08:36:41	0	4	5	5
SRP014428	SRR522083	2012-07-23 08:36:41	0	4	5	5
SRP014428	SRR522084	2012-07-23 08:36:41	0	4	5	5
SRP014428	SRR522085	2012-07-23 08:36:41	0	4	5	5
SRP014428	SRR522086	2012-07-23 08:36:41	0	4	5	5
SRP014428	SRR522087	2012-07-23 08:36:41	0	4	5	5
SRP014428	SRR522088	2012-07-23 08:36:41	0	4	5	5
SRP014428	SRR522089	2012-07-23 08:36:41	0	4	5	5
SRP014428	SRR522090	2012-07-23 08:36:41	0	4	5	5
SRP014428	SRR522091	2012-07-23 08:36:41	0	4	5	5
SRP014428	SRR522092	2012-07-23 08:36:41	0	4	5	5
SRP014428	SRR522093	2012-07-23 08:36:41	0	4	6	5
SRP014428	SRR522094	2012-07-23 08:36:41	0	4	6	5
SRP014428	SRR522095	2012-07-23 08:36:41	0	4	6	5
SRP014428	SRR522096	2012-07-23 08:36:41	0	4	6	5
SRP014428	SRR522097	2012-07-23 08:36:41	0	4	6	5
SRP014428	SRR522098	2012-07-23 08:36:41	0	4	6	5
SRP014428	SRR522099	2012-07-23 08:36:41	0	4	6	5
SRP014428	SRR522100	2012-07-23 08:36:41	0	4	6	5
SRP014428	SRR522101	2012-07-23 08:36:41	0	4	6	5
SRP014428	SRR522102	2012-07-23 08:36:41	0	4	6	5
SRP014428	SRR522103	2012-07-23 08:36:41	0	4	6	5
SRP014428	SRR522104	2012-07-23 08:36:41	0	4	6	5
SRP014428	SRR522105	2012-07-23 08:36:41	0	4	6	5
SRP014428	SRR522106	2012-07-23 08:36:41	0	4	6	5
SRP014428	SRR522107	2012-07-23 08:36:41	0	4	6	5
SRP014428	SRR522108	2012-07-23 08:36:41	0	4	6	5
SRP014428	SRR522109	2012-07-23 08:36:41	0	4	6	5
SRP014428	SRR522110	2012-07-23 08:36:41	0	4	6	5
SRP014428	SRR522111	2012-07-23 08:36:41	0	4	6	5
SRP014428	SRR522112	2012-07-23 08:36:41	0	4	6	5
SRP014428	SRR522113	2012-07-23 08:36:41	0	4	6	5
SRP014428	SRR522114	2012-07-23 08:36:41	0	4	6	5
SRP014428	SRR522115	2012-07-23 08:36:41	0	4	6	5
SRP014428	SRR522116	2012-07-23 08:36:41	0	4	6	5
SRP014428	SRR522117	2012-07-23 08:36:41	0	4	6	5
SRP014428	SRR522118	2012-07-23 08:36:41	0	4	6	5
SRP014428	SRR522119	2012-07-23 08:36:41	0	4	6	5
SRP014428	SRR522120	2012-07-23 08:36:41	0	4	6	5
SRP014428	SRR522121	2012-07-23 08:36:41	0	4	6	5
SRP014428	SRR522122	2012-07-23 08:36:41	0	4	6	5
SRP014428	SRR522123	2012-07-23 08:36:41	0	4	6	5
SRP014428	SRR522124	2012-07-23 08:36:41	0	4	6	6
SRP014428	SRR522125	2012-07-23 08:36:41	0	4	6	6
SRP014428	SRR522126	2012-07-23 08:36:41	0	4	6	6
SRP014428	SRR522127	2012-07-23 08:36:41	0	4	6	6
SRP014428	SRR522128	2012-07-23 08:36:41	0	4	6	6
SRP014428	SRR522129	2012-07-23 08:36:41	0	4	6	6
SRP014428	SRR522130	2012-07-23 08:36:41	0	4	6	6
SRP014428	SRR522131	2012-07-23 08:36:41	0	4	6	6
SRP014428	SRR522132	2012-07-23 08:36:41	0	4	6	6
SRP014428	SRR522133	2012-07-23 08:36:41	0	4	6	6
SRP014428	SRR522134	2012-07-23 08:36:41	0	4	6	6
SRP014428	SRR522135	2012-07-23 08:36:41	0	4	6	6
SRP014428	SRR522136	2012-07-23 08:36:41	0	4	6	6
SRP014428	SRR522137	2012-07-23 08:36:41	0	4	6	6
SRP014428	SRR522138	2012-07-23 08:36:41	0	4	6	6
SRP014428	SRR522139	2012-07-23 08:36:41	0	4	6	6
SRP014428	SRR522140	2012-07-23 08:36:41	0	4	6	6
SRP014428	SRR522141	2012-07-23 08:36:41	0	4	6	6
SRP014428	SRR522142	2012-07-23 08:36:41	0	4	6	6
SRP014428	SRR522143	2012-07-23 08:36:41	0	4	6	6
SRP014428	SRR522144	2012-07-23 08:36:41	0	4	6	6
SRP014428	SRR522145	2012-07-23 08:36:41	0	4	6	6
SRP014428	SRR522146	2012-07-23 08:36:41	0	4	6	6
SRP014428	SRR522147	2012-07-23 08:36:41	0	4	6	6
SRP014428	SRR522148	2012-07-23 08:36:41	0	4	6	6
SRP014428	SRR522149	2012-07-23 08:36:41	0	4	6	6
SRP014428	SRR522150	2012-07-23 08:36:41	0	4	6	6
SRP003754	SRR527589	2012-07-26 18:25:38	0	4	6	6
SRP003754	SRR527590	2012-07-26 18:25:38	0	4	6	6
SRP003754	SRR527614	2012-07-26 18:25:38	0	4	6	6
SRP003754	SRR527622	2012-07-26 18:25:38	0	4	6	6
SRP003754	SRR527647	2012-07-26 18:25:38	0	4	6	6
SRP003754	SRR527648	2012-07-26 18:25:38	0	4	6	6
SRP003754	SRR527666	2012-07-26 18:25:38	0	4	6	6
SRP003754	SRR527677	2012-07-26 18:25:38	0	4	6	6
SRP003754	SRR527643	2012-07-26 18:26:18	0	4	6	6
SRP003754	SRR527664	2012-07-26 18:26:18	0	4	6	6
SRP003754	SRR527673	2012-07-26 18:26:18	0	4	6	6
SRP003754	SRR527693	2012-07-26 18:26:18	0	4	6	6
SRP003754	SRR527659	2012-07-26 18:27:19	0	4	6	6
SRP003754	SRR527613	2012-07-26 18:29:37	0	4	6	6
SRP003754	SRR527621	2012-07-26 18:29:37	0	4	6	6
SRP003754	SRR527629	2012-07-26 18:29:37	0	4	6	6
SRP003754	SRR527630	2012-07-26 18:29:37	0	4	6	6
SRP003754	SRR527632	2012-07-26 18:29:37	0	4	6	6
SRP003754	SRR527633	2012-07-26 18:29:37	0	4	6	6
SRP003754	SRR527665	2012-07-26 18:29:37	0	4	6	6
SRP003754	SRR527678	2012-07-26 18:29:37	0	4	6	6
SRP003754	SRR527663	2012-07-26 18:31:39	0	4	6	6
SRP003754	SRR527674	2012-07-26 18:31:39	0	4	6	6
SRP003754	SRR527644	2012-07-26 18:33:25	0	4	6	6
SRP003754	SRR527660	2012-07-26 18:33:25	0	4	6	6
SRP003754	SRR527623	2012-07-26 18:37:14	0	4	6	6
SRP003754	SRR527631	2012-07-26 18:37:14	0	4	6	6
SRP003754	SRR527668	2012-07-26 18:37:14	0	4	6	6
SRP003754	SRR527669	2012-07-26 18:37:14	0	4	6	6
SRP003754	SRR527670	2012-07-26 18:37:14	0	4	6	6
SRP003754	SRR527606	2012-07-26 18:39:46	0	4	6	6
SRP003754	SRR527634	2012-07-26 18:39:46	0	4	6	6
SRP003754	SRR527658	2012-07-26 18:39:46	0	4	6	6
SRP003754	SRR527619	2012-07-26 18:41:51	0	4	6	6
SRP003754	SRR527620	2012-07-26 18:41:51	0	4	6	6
SRP003754	SRR527624	2012-07-26 18:41:51	0	4	6	6
SRP003754	SRR527626	2012-07-26 18:41:51	0	4	6	6
SRP003754	SRR527654	2012-07-26 18:41:51	0	4	6	6
SRP003754	SRR527667	2012-07-26 18:41:51	0	4	6	6
SRP003754	SRR527655	2012-07-26 18:42:16	0	4	6	6
SRP003754	SRR527656	2012-07-26 18:42:16	0	4	6	6
SRP003754	SRR527651	2012-07-26 18:44:21	0	4	6	6
SRP003754	SRR527653	2012-07-26 18:44:21	0	4	6	6
SRP003754	SRR527661	2012-07-26 18:44:21	0	4	6	6
SRP003754	SRR527662	2012-07-26 18:44:21	0	4	6	6
SRP003754	SRR527652	2012-07-26 18:46:32	0	4	6	6
SRP003754	SRR527657	2012-07-26 18:46:32	0	4	6	6
SRP003754	SRR527697	2012-07-26 18:46:32	0	4	6	6
SRP003754	SRR527625	2012-07-26 18:49:44	0	4	6	6
SRP003754	SRR527689	2012-07-26 18:49:44	0	4	6	6
SRP003754	SRR527675	2012-07-26 18:51:31	0	4	6	6
SRP003754	SRR527688	2012-07-26 18:54:16	0	4	6	6
SRP003754	SRR527676	2012-07-26 18:55:20	0	4	6	6
SRP003754	SRR527694	2012-07-26 18:56:14	0	4	6	6
SRP003754	SRR527695	2012-07-26 18:56:14	0	4	6	6
SRP003754	SRR527671	2012-07-26 18:58:18	0	4	6	6
SRP003754	SRR527672	2012-07-26 18:58:18	0	4	6	6
SRP003754	SRR527685	2012-07-26 19:00:17	0	4	6	6
SRP003754	SRR527696	2012-07-26 19:00:17	0	4	6	6
SRP003754	SRR527686	2012-07-26 19:01:30	0	4	6	6
SRP003754	SRR527691	2012-07-26 19:01:30	0	4	6	6
SRP003754	SRR527684	2012-07-26 19:02:13	0	4	6	6
SRP003754	SRR527690	2012-07-26 19:03:26	0	4	6	6
SRP003754	SRR527640	2012-07-26 19:04:13	0	4	6	6
SRP003754	SRR527692	2012-07-26 19:05:15	0	4	6	6
SRP003754	SRR527595	2012-07-26 19:09:30	0	4	6	6
SRP003754	SRR527596	2012-07-26 19:10:13	0	4	6	6
SRP003754	SRR527683	2012-07-26 19:10:13	0	4	6	6
SRP003754	SRR527637	2012-07-26 19:15:17	0	4	6	6
SRP003754	SRR527638	2012-07-26 19:17:24	0	4	6	6
SRP003754	SRR527649	2012-07-26 19:21:17	0	4	6	6
SRP003754	SRR527639	2012-07-26 19:24:16	0	4	6	6
SRP003754	SRR527687	2012-07-26 19:30:16	0	4	6	6
SRP003754	SRR527650	2012-07-26 19:34:15	0	4	6	6
SRP014146	SRR519065	2012-07-30 14:11:35	0	4	6	6
SRP014146	SRR519066	2012-07-30 14:11:35	0	4	6	6
SRP014146	SRR519067	2012-07-30 14:11:35	0	4	6	6
SRP014146	SRR519072	2012-07-30 14:11:35	0	4	6	6
SRP014146	SRR519073	2012-07-30 14:11:35	0	4	6	6
SRP014146	SRR519076	2012-07-30 14:11:35	0	4	6	6
SRP014146	SRR519079	2012-07-30 14:11:35	0	4	6	6
ERP001304	ERR103421	2012-08-03 23:46:46	0	4	6	6
ERP001304	ERR103422	2012-08-03 23:46:46	0	4	6	6
ERP001304	ERR103423	2012-08-03 23:46:46	0	4	6	6
ERP001304	ERR103424	2012-08-03 23:46:46	0	4	6	6
ERP001304	ERR103425	2012-08-03 23:46:46	0	4	6	6
ERP001304	ERR103426	2012-08-03 23:46:46	0	4	6	6
ERP001304	ERR103427	2012-08-03 23:46:46	0	4	6	6
ERP001304	ERR103428	2012-08-03 23:46:46	0	4	6	6
ERP001304	ERR103429	2012-08-03 23:46:46	0	4	6	6
ERP001304	ERR103430	2012-08-03 23:46:46	0	4	6	6
ERP001304	ERR103431	2012-08-03 23:46:46	0	4	6	6
ERP001304	ERR103432	2012-08-03 23:46:46	0	4	6	6
ERP001304	ERR103433	2012-08-03 23:46:46	0	4	6	6
ERP001304	ERR103434	2012-08-03 23:46:47	0	4	6	6
ERP001304	ERR103435	2012-08-03 23:46:47	0	4	6	6
ERP001304	ERR103436	2012-08-03 23:46:47	0	4	6	6
ERP001304	ERR103437	2012-08-03 23:46:47	0	4	6	6
ERP001304	ERR103438	2012-08-03 23:46:47	0	4	6	6
SRP014320	SRR534174	2012-08-07 09:57:10	0	4	6	6
SRP012463	SRR490650	2012-08-07 13:08:56	0	4	6	6
SRP012463	SRR490651	2012-08-07 13:08:56	0	4	6	6
SRP007461	SRR534327	2012-08-07 14:30:25	0	4	6	6
SRP007461	SRR534334	2012-08-07 14:34:12	0	4	6	6
SRP007461	SRR534317	2012-08-07 14:54:11	0	4	6	6
SRP007461	SRR534326	2012-08-07 14:54:11	0	4	6	6
SRP007461	SRR534335	2012-08-07 14:57:13	0	4	6	6
SRP007461	SRR534318	2012-08-07 15:09:39	0	4	6	6
SRP007461	SRR534325	2012-08-07 15:15:27	0	4	6	6
SRP007461	SRR534310	2012-08-07 15:38:13	0	4	6	6
SRP007461	SRR534294	2012-08-07 15:42:12	0	4	6	6
SRP007461	SRR534293	2012-08-07 15:44:12	0	4	6	6
SRP007461	SRR534308	2012-08-07 15:48:12	0	4	6	6
SRP007461	SRR534307	2012-08-07 15:50:15	0	4	6	6
SRP007461	SRR534309	2012-08-07 15:50:15	0	4	6	6
SRP007461	SRR534303	2012-08-07 16:11:23	0	4	6	6
SRP007461	SRR534305	2012-08-07 16:39:13	0	4	6	6
SRP007461	SRR534306	2012-08-07 16:39:13	0	4	6	6
SRP007461	SRR534304	2012-08-07 16:45:11	0	4	6	6
SRP014320	SRR521535	2012-08-08 09:32:11	0	4	6	6
SRP014320	SRR534175	2012-08-08 09:49:17	0	4	6	6
SRP010054	SRR393691	2012-08-15 00:00:00	0	4	6	6
SRP010054	SRR393692	2012-08-15 00:00:00	0	4	6	6
SRP010054	SRR393693	2012-08-15 00:00:00	0	4	6	6
SRP010054	SRR393696	2012-08-15 00:00:00	0	4	6	6
SRP010054	SRR393697	2012-08-15 00:00:00	0	4	6	6
SRP010054	SRR393698	2012-08-15 00:00:00	0	4	6	6
SRP010054	SRR393699	2012-08-15 00:00:00	0	4	6	6
SRP009316	SRR387293	2012-08-17 10:01:34	0	4	6	6
SRP009316	SRR387392	2012-08-17 10:01:34	0	4	6	6
SRP009316	SRR387393	2012-08-17 10:01:34	0	4	6	6
SRP009316	SRR387394	2012-08-17 10:01:34	0	4	6	6
SRP009316	SRR387395	2012-08-17 10:01:34	0	4	6	6
SRP009316	SRR387396	2012-08-17 10:01:34	0	4	6	6
SRP009316	SRR387397	2012-08-17 10:01:34	1	4	6	6
SRP009316	SRR387398	2012-08-17 10:01:34	1	4	6	6
SRP009316	SRR387399	2012-08-17 10:01:34	1	4	6	6
SRP009316	SRR387400	2012-08-17 10:01:34	1	4	6	6
SRP009316	SRR387401	2012-08-17 10:01:34	1	4	6	6
SRP009316	SRR387402	2012-08-17 10:01:34	1	4	6	6
SRP009316	SRR387403	2012-08-17 10:01:34	1	4	6	6
SRP009316	SRR387404	2012-08-17 10:01:34	1	4	6	7
SRP009316	SRR387405	2012-08-17 10:01:34	1	4	6	7
SRP009316	SRR387406	2012-08-17 10:01:34	1	4	6	7
SRP009316	SRR387407	2012-08-17 10:01:34	1	4	6	7
SRP009316	SRR387418	2012-08-17 10:01:34	1	4	6	7
SRP009316	SRR387426	2012-08-17 10:01:34	1	4	6	7
SRP009316	SRR387427	2012-08-17 10:01:34	1	4	6	7
SRP009316	SRR387428	2012-08-17 10:01:34	1	4	6	7
SRP009316	SRR387429	2012-08-17 10:01:34	1	5	6	7
SRP009316	SRR387430	2012-08-17 10:01:34	1	5	6	7
SRP009316	SRR387431	2012-08-17 10:01:34	1	5	6	7
SRP009316	SRR387432	2012-08-17 10:01:34	1	5	6	7
SRP009316	SRR387433	2012-08-17 10:01:34	1	5	6	7
SRP009316	SRR387434	2012-08-17 10:01:34	1	5	6	7
SRP009316	SRR387435	2012-08-17 10:01:34	1	5	6	7
SRP009316	SRR387436	2012-08-17 10:01:34	1	5	6	7
SRP009316	SRR387437	2012-08-17 10:01:34	1	5	6	7
SRP009316	SRR387438	2012-08-17 10:01:34	1	5	6	7
SRP009316	SRR387439	2012-08-17 10:01:34	1	5	6	7
SRP009316	SRR387440	2012-08-17 10:01:34	1	5	6	7
SRP009316	SRR387441	2012-08-17 10:01:34	1	5	6	7
SRP009316	SRR387442	2012-08-17 10:01:34	1	5	6	7
SRP009316	SRR387443	2012-08-17 10:01:34	1	5	6	7
SRP009316	SRR387444	2012-08-17 10:01:34	1	5	6	7
SRP009316	SRR387445	2012-08-17 10:01:34	1	5	6	7
SRP009316	SRR387446	2012-08-17 10:01:34	1	5	6	7
SRP009316	SRR387447	2012-08-17 10:01:34	1	6	6	7
SRP009316	SRR387448	2012-08-17 10:01:34	1	6	6	7
SRP011927	SRR504648	2012-08-18 00:00:00	1	6	6	7
SRP011927	SRR504649	2012-08-18 00:00:00	1	6	6	7
SRP011927	SRR504650	2012-08-18 00:00:00	1	6	6	7
SRP011927	SRR504651	2012-08-18 00:00:00	1	6	6	7
SRP007461	SRR545689	2012-08-20 13:20:21	1	6	6	7
SRP007461	SRR545688	2012-08-20 13:32:12	1	6	6	7
SRP007461	SRR545709	2012-08-20 13:41:12	1	6	6	7
SRP007461	SRR545687	2012-08-20 13:42:14	1	6	6	7
SRP007461	SRR545710	2012-08-20 14:05:09	1	6	6	7
SRP007461	SRR545718	2012-08-20 14:07:14	1	6	6	7
SRP007461	SRR545717	2012-08-20 14:13:12	1	6	6	7
SRP007461	SRR545703	2012-08-20 14:19:12	1	6	6	7
SRP007461	SRR545704	2012-08-20 14:22:14	1	6	6	7
SRP007461	SRR545723	2012-08-20 14:26:22	1	6	6	7
SRP007461	SRR545722	2012-08-20 14:36:12	1	6	6	7
SRP007461	SRR545690	2012-08-20 14:44:12	1	6	6	7
SRP007461	SRR545713	2012-08-20 14:44:12	1	6	6	7
SRP007461	SRR545705	2012-08-20 14:46:24	1	6	6	7
SRP007461	SRR545714	2012-08-20 14:47:15	1	6	6	7
SRP007461	SRR545706	2012-08-20 14:58:11	1	6	6	7
SRP007461	SRR545715	2012-08-20 15:04:16	1	6	6	7
SRP007461	SRR545716	2012-08-20 15:07:16	1	6	6	7
SRP007461	SRR545692	2012-08-20 15:17:14	1	6	6	7
SRP007461	SRR545691	2012-08-20 15:22:19	1	6	6	7
SRP007461	SRR545693	2012-08-20 15:37:14	1	6	6	7
SRP007461	SRR545694	2012-08-20 15:37:14	1	6	6	7
SRP007461	SRR545711	2012-08-20 15:40:15	1	6	6	7
SRP007461	SRR545712	2012-08-20 15:49:13	1	6	6	7
SRP007461	SRR545685	2012-08-20 15:54:12	1	6	6	7
SRP007461	SRR545701	2012-08-20 16:00:14	1	6	6	7
SRP007461	SRR545708	2012-08-20 16:02:13	1	6	6	7
SRP007461	SRR545707	2012-08-20 16:03:11	1	6	6	7
SRP007461	SRR545686	2012-08-20 16:09:13	1	6	6	7
SRP007461	SRR545702	2012-08-20 16:16:11	1	6	6	7
SRP007461	SRR545721	2012-08-20 16:35:15	1	6	6	7
SRP007461	SRR545719	2012-08-20 16:41:17	1	6	6	7
SRP007461	SRR545720	2012-08-20 16:49:14	1	6	6	7
SRP009386	SRR364829	2012-08-22 14:51:31	1	6	6	7
SRP009386	SRR364830	2012-08-22 14:51:31	1	6	6	7
SRP009386	SRR364831	2012-08-22 14:51:31	1	6	6	7
SRP009067	SRR357233	2012-08-27 09:40:51	1	6	6	7
SRP009067	SRR357234	2012-08-27 09:40:51	1	6	6	7
SRP009067	SRR357235	2012-08-27 09:40:51	1	6	6	7
SRP009067	SRR357236	2012-08-27 09:40:51	1	6	6	7
SRP009067	SRR357237	2012-08-27 09:40:51	1	6	6	7
SRP009067	SRR357238	2012-08-27 09:40:51	1	6	6	7
SRP009067	SRR357239	2012-08-27 09:40:51	1	6	6	7
SRP009067	SRR357240	2012-08-27 09:40:51	1	6	6	7
SRP009067	SRR357241	2012-08-27 09:40:51	1	6	6	7
SRP009067	SRR357242	2012-08-27 09:40:51	1	6	6	7
SRP009067	SRR357243	2012-08-27 09:40:51	1	6	6	7
SRP009067	SRR357244	2012-08-27 09:40:51	1	6	6	7
SRP006575	SRR191644	2012-08-27 09:41:22	1	6	6	7
SRP006575	SRR191663	2012-08-27 09:41:22	1	6	6	7
ERP000799	ERR039513	2012-08-28 23:00:28	1	6	6	7
SRP011185	SRR424591	2012-08-30 13:08:51	1	6	6	7
SRP014624	SRR529095	2012-09-10 14:07:33	1	6	6	7
SRP014624	SRR529098	2012-09-10 14:07:33	1	6	6	7
SRP014624	SRR529099	2012-09-10 14:07:33	1	6	6	7
SRP014624	SRR529100	2012-09-10 14:07:33	1	6	6	7
SRP012167	SRR479052	2012-09-20 15:39:55	1	6	6	7
SRP012167	SRR479053	2012-09-20 15:39:55	1	6	6	7
SRP012167	SRR479054	2012-09-20 15:39:55	1	6	6	7
SRP012167	SRR479055	2012-09-20 15:39:55	1	6	6	7
SRP012167	SRR479056	2012-09-20 15:39:55	1	6	6	7
SRP012167	SRR479057	2012-09-20 15:39:55	1	6	6	7
SRP012167	SRR479058	2012-09-20 15:39:55	1	6	6	7
SRP012167	SRR479059	2012-09-20 15:39:55	1	6	6	7
SRP012167	SRR479060	2012-09-20 15:39:55	1	6	6	7
SRP012167	SRR479061	2012-09-20 15:39:55	1	6	6	7
SRP012167	SRR479062	2012-09-20 15:39:55	1	6	6	7
SRP012167	SRR479063	2012-09-20 15:39:55	1	6	6	7
SRP012167	SRR479064	2012-09-20 15:39:55	1	6	6	7
SRP012167	SRR479065	2012-09-20 15:39:55	1	6	6	7
SRP012167	SRR479066	2012-09-20 15:39:55	1	6	6	7
SRP012167	SRR479067	2012-09-20 15:39:55	1	6	6	7
SRP012167	SRR479068	2012-09-20 15:39:55	1	6	6	7
SRP012167	SRR479069	2012-09-20 15:39:55	1	6	6	7
SRP012167	SRR479070	2012-09-20 15:39:55	1	6	6	7
SRP012167	SRR479071	2012-09-20 15:39:55	1	6	6	7
SRP012167	SRR479072	2012-09-20 15:39:55	1	6	6	7
SRP012167	SRR479073	2012-09-20 15:39:55	1	6	6	7
SRP012167	SRR479074	2012-09-20 15:39:55	1	6	6	7
SRP012167	SRR479075	2012-09-20 15:39:55	1	6	6	7
SRP012167	SRR479076	2012-09-20 15:39:55	1	6	6	7
SRP012167	SRR479077	2012-09-20 15:39:55	1	6	6	7
SRP012167	SRR479078	2012-09-20 15:39:55	1	6	6	7
SRP012015	SRR452328	2012-10-01 09:58:38	1	6	6	7
SRP012015	SRR452329	2012-10-01 09:58:38	1	6	6	7
SRP012015	SRR452330	2012-10-01 09:58:38	1	6	6	7
SRP012015	SRR452331	2012-10-01 09:58:38	1	6	6	7
SRP012015	SRR452332	2012-10-01 09:58:38	1	6	6	7
SRP012015	SRR452333	2012-10-01 09:58:38	1	6	6	7
SRP015741	SRR568010	2012-10-01 16:16:10	1	6	6	7
SRP015741	SRR568011	2012-10-01 16:16:10	1	6	6	7
SRP014920	SRR545221	2012-10-02 14:39:00	1	6	6	7
SRP015668	SRR563555	2012-10-04 10:11:43	1	6	6	7
SRP011378	SRR441725	2012-10-06 09:57:58	1	6	6	7
SRP011378	SRR441726	2012-10-06 09:57:58	1	6	6	7
SRP011378	SRR441727	2012-10-06 09:57:58	1	6	6	7
SRP016003	SRR580353	2012-10-08 08:07:56	1	6	6	7
SRP016003	SRR580359	2012-10-08 08:07:56	1	6	6	7
SRP016003	SRR580362	2012-10-08 08:07:56	1	6	6	7
SRP010943	SRR408573	2012-10-16 09:36:08	1	6	6	7
SRP010943	SRR408575	2012-10-16 09:36:08	1	6	6	7
SRP014925	SRR545940	2012-10-16 09:36:17	1	6	6	7
SRP014925	SRR545941	2012-10-16 09:36:17	1	6	6	7
ERP001782	ERR169801	2012-10-28 00:56:09	1	6	6	7
ERP001782	ERR169802	2012-10-28 00:56:09	1	6	6	7
ERP001782	ERR169803	2012-10-28 00:57:09	1	6	6	7
SRP016790	SRR606889	2012-10-29 09:12:40	1	6	6	7
SRP016790	SRR606890	2012-10-29 09:12:40	1	6	6	7
SRP013985	SRR517830	2012-10-29 09:12:56	1	6	6	7
SRP013985	SRR517831	2012-10-29 09:12:56	1	6	6	7
SRP014867	SRR541413	2012-10-31 09:32:18	1	6	6	7
SRP014867	SRR541414	2012-10-31 09:32:18	1	6	6	7
SRP014867	SRR541415	2012-10-31 09:32:18	1	6	6	7
SRP014867	SRR541416	2012-10-31 09:32:18	1	6	6	7
SRP014867	SRR541417	2012-10-31 09:32:18	1	6	6	7
SRP014867	SRR541418	2012-10-31 09:32:18	1	6	6	7
SRP015439	SRR557130	2012-10-31 09:32:28	1	6	6	7
SRP015439	SRR557131	2012-10-31 09:32:28	1	6	6	7
SRP015439	SRR557133	2012-10-31 09:32:28	1	6	6	7
SRP015439	SRR557135	2012-10-31 09:32:28	1	6	6	7
SRP015439	SRR557136	2012-10-31 09:32:28	1	6	6	7
SRP015439	SRR557137	2012-10-31 09:32:28	1	6	6	7
SRP015439	SRR557139	2012-10-31 09:32:28	1	6	6	7
SRP015439	SRR557140	2012-10-31 09:32:28	1	6	6	7
SRP015439	SRR605543	2012-10-31 09:32:28	1	6	6	7
ERP001942	ERR188079	2012-11-06 23:24:14	1	6	6	7
ERP001942	ERR188075	2012-11-06 23:25:09	1	6	6	7
ERP001942	ERR188078	2012-11-06 23:27:11	1	6	6	7
ERP001942	ERR188080	2012-11-06 23:27:11	1	6	6	7
ERP001942	ERR188077	2012-11-06 23:28:12	1	6	6	7
ERP001942	ERR188082	2012-11-06 23:28:12	1	6	6	7
ERP001942	ERR188083	2012-11-06 23:28:12	1	6	6	7
ERP001942	ERR188084	2012-11-06 23:31:11	1	6	6	7
ERP001942	ERR188085	2012-11-06 23:31:11	1	6	6	7
ERP001942	ERR188086	2012-11-06 23:31:11	1	6	6	7
ERP001942	ERR188087	2012-11-06 23:31:11	1	6	6	7
ERP001942	ERR188088	2012-11-06 23:32:12	1	6	6	7
ERP001942	ERR188089	2012-11-06 23:34:08	1	6	6	7
ERP001942	ERR188090	2012-11-06 23:34:08	1	6	6	7
ERP001942	ERR188374	2012-11-06 23:34:08	1	6	6	7
ERP001942	ERR188091	2012-11-06 23:35:10	1	6	6	7
ERP001942	ERR188092	2012-11-06 23:35:10	1	6	6	7
ERP001942	ERR188093	2012-11-06 23:35:10	1	6	6	7
ERP001942	ERR188377	2012-11-06 23:36:08	1	6	6	7
ERP001942	ERR188381	2012-11-06 23:38:10	1	6	6	7
ERP001942	ERR188375	2012-11-06 23:39:14	1	6	6	7
ERP001942	ERR188382	2012-11-06 23:39:14	1	6	6	7
ERP001942	ERR188376	2012-11-06 23:40:09	1	6	6	7
ERP001942	ERR188379	2012-11-06 23:40:09	1	6	6	7
ERP001942	ERR188380	2012-11-06 23:40:09	1	6	6	7
ERP001942	ERR188383	2012-11-06 23:41:11	1	6	6	7
ERP001942	ERR188384	2012-11-06 23:43:10	1	6	6	7
ERP001942	ERR188386	2012-11-06 23:43:10	1	6	6	7
ERP001942	ERR188385	2012-11-06 23:44:33	1	6	6	7
ERP001942	ERR188387	2012-11-06 23:44:33	1	6	6	7
ERP001942	ERR188390	2012-11-06 23:44:33	1	6	6	7
ERP001942	ERR188094	2012-11-06 23:45:10	1	6	7	7
ERP001942	ERR188391	2012-11-06 23:45:10	1	6	7	7
ERP001942	ERR188095	2012-11-06 23:46:12	1	6	7	7
ERP001942	ERR188392	2012-11-06 23:46:12	1	6	7	7
ERP001942	ERR188096	2012-11-06 23:49:13	1	6	7	7
ERP001942	ERR188099	2012-11-06 23:49:13	1	6	7	7
ERP001942	ERR188098	2012-11-06 23:51:12	1	6	7	7
ERP001942	ERR188100	2012-11-06 23:51:12	1	6	7	7
ERP001942	ERR188103	2012-11-06 23:51:12	1	6	7	7
ERP001942	ERR188102	2012-11-06 23:53:11	1	6	7	7
ERP001942	ERR188106	2012-11-06 23:54:09	1	6	7	7
ERP001942	ERR188097	2012-11-06 23:55:09	1	6	7	7
ERP001942	ERR188105	2012-11-06 23:55:09	1	6	7	7
ERP001942	ERR188108	2012-11-06 23:55:09	1	6	7	7
ERP001942	ERR188107	2012-11-06 23:56:10	1	6	7	7
ERP001942	ERR188110	2012-11-06 23:56:10	1	6	7	7
ERP001942	ERR188109	2012-11-06 23:57:08	1	6	7	7
ERP001942	ERR188111	2012-11-06 23:59:08	1	6	7	7
ERP001942	ERR188393	2012-11-06 23:59:08	1	6	8	7
ERP001942	ERR188398	2012-11-07 00:00:43	1	6	8	7
ERP001942	ERR188394	2012-11-07 00:02:12	1	6	8	7
ERP001942	ERR188396	2012-11-07 00:04:09	1	6	8	7
ERP001942	ERR188112	2012-11-07 00:05:10	1	6	8	7
ERP001942	ERR188399	2012-11-07 00:05:10	1	6	8	7
ERP001942	ERR188404	2012-11-07 00:08:12	1	6	8	7
ERP001942	ERR188400	2012-11-07 00:09:10	1	6	8	7
ERP001942	ERR188395	2012-11-07 00:10:13	1	6	8	7
ERP001942	ERR188402	2012-11-07 00:10:13	1	6	8	7
ERP001942	ERR188401	2012-11-07 00:11:12	1	6	8	7
ERP001942	ERR188403	2012-11-07 00:11:12	1	6	8	7
ERP001942	ERR188407	2012-11-07 00:11:12	1	6	8	7
ERP001942	ERR188406	2012-11-07 00:12:10	1	6	8	7
ERP001942	ERR188408	2012-11-07 00:15:28	1	6	8	7
ERP001942	ERR188409	2012-11-07 00:15:28	1	6	8	7
ERP001942	ERR188405	2012-11-07 00:16:32	1	6	8	7
ERP001942	ERR188116	2012-11-07 00:17:12	1	6	8	7
ERP001942	ERR188410	2012-11-07 00:17:12	1	6	8	7
ERP001942	ERR188113	2012-11-07 00:18:09	1	6	8	7
ERP001942	ERR188411	2012-11-07 00:18:09	1	6	8	7
ERP001942	ERR188117	2012-11-07 00:21:09	1	6	8	7
ERP001942	ERR188119	2012-11-07 00:21:09	1	6	8	7
ERP001942	ERR188121	2012-11-07 00:21:09	1	6	8	7
ERP001942	ERR188118	2012-11-07 00:22:11	1	6	8	7
ERP001942	ERR188120	2012-11-07 00:22:11	1	6	8	7
ERP001942	ERR188122	2012-11-07 00:23:10	1	6	8	7
ERP001942	ERR188123	2012-11-07 00:25:13	1	6	8	7
ERP001942	ERR188124	2012-11-07 00:25:13	1	6	8	7
ERP001942	ERR188125	2012-11-07 00:26:10	1	6	8	7
ERP001942	ERR188126	2012-11-07 00:26:10	1	6	8	7
ERP001942	ERR188127	2012-11-07 00:27:17	1	6	8	7
ERP001942	ERR188128	2012-11-07 00:27:17	1	6	8	7
ERP001942	ERR188130	2012-11-07 00:28:14	1	6	8	7
ERP001942	ERR188129	2012-11-07 00:29:12	1	6	8	7
ERP001942	ERR188412	2012-11-07 00:30:19	1	6	8	7
ERP001942	ERR188415	2012-11-07 00:32:12	2	6	8	7
ERP001942	ERR188131	2012-11-07 00:33:08	2	6	8	7
ERP001942	ERR188413	2012-11-07 00:34:10	2	6	8	7
ERP001942	ERR188414	2012-11-07 00:34:10	2	6	8	7
ERP001942	ERR188416	2012-11-07 00:34:10	2	6	8	7
ERP001942	ERR188417	2012-11-07 00:34:10	2	6	8	7
ERP001942	ERR188418	2012-11-07 00:37:20	2	6	8	7
ERP001942	ERR188420	2012-11-07 00:37:20	2	6	8	7
ERP001942	ERR188422	2012-11-07 00:37:20	2	6	8	7
ERP001942	ERR188421	2012-11-07 00:39:17	2	6	8	7
ERP001942	ERR188419	2012-11-07 00:40:14	2	6	8	7
ERP001942	ERR188426	2012-11-07 00:40:14	2	6	8	7
ERP001942	ERR188423	2012-11-07 00:41:19	2	6	8	7
ERP001942	ERR188424	2012-11-07 00:41:19	2	6	8	7
ERP001942	ERR188133	2012-11-07 00:43:15	2	6	8	7
ERP001942	ERR188134	2012-11-07 00:44:14	2	6	8	7
ERP001942	ERR188428	2012-11-07 00:44:14	2	6	8	7
ERP001942	ERR188430	2012-11-07 00:45:19	2	6	8	7
ERP001942	ERR188135	2012-11-07 00:47:21	2	6	8	7
ERP001942	ERR188132	2012-11-07 00:49:11	2	6	8	7
ERP001942	ERR188136	2012-11-07 00:49:11	2	6	8	7
ERP001942	ERR188137	2012-11-07 00:49:11	2	6	8	7
ERP001942	ERR188139	2012-11-07 00:49:11	2	6	8	7
ERP001942	ERR188142	2012-11-07 00:49:11	2	6	8	7
ERP001942	ERR188427	2012-11-07 00:49:11	2	6	8	7
ERP001942	ERR188143	2012-11-07 00:52:10	2	6	8	7
ERP001942	ERR188146	2012-11-07 00:53:15	2	6	8	7
ERP001942	ERR188148	2012-11-07 00:53:15	2	6	8	7
ERP001942	ERR188145	2012-11-07 00:55:09	2	6	8	7
ERP001942	ERR188144	2012-11-07 00:56:21	2	6	8	7
ERP001942	ERR188147	2012-11-07 00:56:21	2	6	8	7
ERP001942	ERR188149	2012-11-07 00:56:21	2	6	8	7
ERP001942	ERR188150	2012-11-07 00:57:09	2	6	8	7
ERP001942	ERR188433	2012-11-07 00:57:09	2	6	8	7
ERP001942	ERR188432	2012-11-07 00:58:12	2	6	8	7
ERP001942	ERR188435	2012-11-07 01:00:15	2	6	8	7
ERP001942	ERR188434	2012-11-07 01:01:17	2	6	8	7
ERP001942	ERR188436	2012-11-07 01:01:17	2	6	8	7
ERP001942	ERR188441	2012-11-07 01:02:10	2	6	8	7
ERP001942	ERR188439	2012-11-07 01:03:12	2	6	8	7
ERP001942	ERR188440	2012-11-07 01:03:12	2	6	8	7
ERP001942	ERR188442	2012-11-07 01:05:11	2	6	8	8
ERP001942	ERR188443	2012-11-07 01:07:13	2	6	8	8
ERP001942	ERR188444	2012-11-07 01:07:13	2	6	8	8
ERP001942	ERR188445	2012-11-07 01:07:13	2	6	8	8
ERP001942	ERR188448	2012-11-07 01:08:10	2	6	8	8
ERP001942	ERR188437	2012-11-07 01:09:16	2	6	8	8
ERP001942	ERR188446	2012-11-07 01:09:16	2	6	8	8
ERP001942	ERR188115	2012-11-07 01:12:09	2	6	8	8
ERP001942	ERR188449	2012-11-07 01:12:09	2	6	8	8
ERP001942	ERR188151	2012-11-07 01:13:11	2	6	8	8
ERP001942	ERR188228	2012-11-07 01:15:09	2	6	8	8
ERP001942	ERR188153	2012-11-07 01:17:10	2	6	8	8
ERP001942	ERR188156	2012-11-07 01:18:08	2	6	8	8
ERP001942	ERR188152	2012-11-07 01:19:11	2	6	8	8
ERP001942	ERR188155	2012-11-07 01:21:20	2	6	8	8
ERP001942	ERR188154	2012-11-07 01:22:10	2	6	8	8
ERP001942	ERR188157	2012-11-07 01:24:10	2	6	8	8
ERP001942	ERR188159	2012-11-07 01:25:18	2	6	8	8
ERP001942	ERR188160	2012-11-07 01:25:18	2	6	8	8
ERP001942	ERR188161	2012-11-07 01:26:12	2	6	8	8
ERP001942	ERR188163	2012-11-07 01:27:08	2	6	8	8
ERP001942	ERR188162	2012-11-07 01:28:08	2	6	8	8
ERP001942	ERR188165	2012-11-07 01:28:08	2	6	8	8
ERP001942	ERR188158	2012-11-07 01:31:09	2	6	8	8
ERP001942	ERR188450	2012-11-07 01:31:09	2	6	8	8
ERP001942	ERR188164	2012-11-07 01:32:17	2	6	8	8
ERP001942	ERR188168	2012-11-07 01:32:17	2	6	8	8
ERP001942	ERR188169	2012-11-07 01:32:17	2	6	8	8
ERP001942	ERR188451	2012-11-07 01:33:10	2	6	8	8
ERP001942	ERR188454	2012-11-07 01:34:13	2	6	8	8
ERP001942	ERR188456	2012-11-07 01:35:10	2	6	8	8
ERP001942	ERR188453	2012-11-07 01:36:16	2	6	8	8
ERP001942	ERR188455	2012-11-07 01:37:15	3	6	8	8
ERP001942	ERR188458	2012-11-07 01:38:09	3	6	8	8
ERP001942	ERR188462	2012-11-07 01:39:10	3	6	8	8
ERP001942	ERR188460	2012-11-07 01:40:09	3	6	8	8
ERP001942	ERR188461	2012-11-07 01:40:09	3	6	8	8
ERP001942	ERR188464	2012-11-07 01:41:13	3	6	8	8
ERP001942	ERR188465	2012-11-07 01:42:14	3	6	8	8
ERP001942	ERR188468	2012-11-07 01:42:14	3	6	8	8
ERP001942	ERR188466	2012-11-07 01:43:11	3	6	8	8
ERP001942	ERR188429	2012-11-07 01:45:11	3	6	8	8
ERP001942	ERR188467	2012-11-07 01:46:16	3	6	8	8
ERP001942	ERR188322	2012-11-07 01:48:10	3	6	8	8
ERP001942	ERR188081	2012-11-07 01:50:11	3	6	8	8
ERP001942	ERR188171	2012-11-07 01:50:11	3	6	8	8
ERP001942	ERR188170	2012-11-07 01:51:22	3	6	8	8
ERP001942	ERR188172	2012-11-07 01:51:22	3	6	8	8
ERP001942	ERR188173	2012-11-07 01:52:17	3	6	8	8
ERP001942	ERR188176	2012-11-07 01:53:09	3	6	8	8
ERP001942	ERR188174	2012-11-07 01:54:15	3	6	8	8
ERP001942	ERR188175	2012-11-07 01:55:12	3	6	8	8
ERP001942	ERR188177	2012-11-07 01:56:12	3	6	8	8
ERP001942	ERR188178	2012-11-07 01:56:12	3	6	8	8
ERP001942	ERR188179	2012-11-07 01:56:12	3	6	8	8
ERP001942	ERR188180	2012-11-07 01:57:15	3	6	8	8
ERP001942	ERR188185	2012-11-07 01:59:10	3	6	8	8
ERP001942	ERR188183	2012-11-07 02:00:34	3	6	8	8
ERP001942	ERR188186	2012-11-07 02:00:34	3	6	8	8
ERP001942	ERR188182	2012-11-07 02:04:09	3	6	8	8
ERP001942	ERR188472	2012-11-07 02:04:09	3	6	8	8
ERP001942	ERR188184	2012-11-07 02:05:09	3	6	8	8
ERP001942	ERR188188	2012-11-07 02:05:09	3	6	8	8
ERP001942	ERR188473	2012-11-07 02:06:08	3	6	8	8
ERP001942	ERR188469	2012-11-07 02:07:10	3	6	8	8
ERP001942	ERR188470	2012-11-07 02:07:10	3	6	8	8
ERP001942	ERR188476	2012-11-07 02:08:09	3	6	8	8
ERP001942	ERR188474	2012-11-07 02:09:09	3	6	8	8
ERP001942	ERR188479	2012-11-07 02:11:10	3	6	8	8
ERP001942	ERR188477	2012-11-07 02:12:09	3	6	8	8
ERP001942	ERR188480	2012-11-07 02:12:09	3	6	8	8
ERP001942	ERR188482	2012-11-07 02:12:09	3	6	8	8
ERP001942	ERR188478	2012-11-07 02:14:11	3	6	8	8
ERP001942	ERR188481	2012-11-07 02:14:11	3	6	8	8
ERP001942	ERR188190	2012-11-07 02:15:10	3	6	8	8
ERP001942	ERR188236	2012-11-07 02:16:12	3	6	8	8
ERP001942	ERR188066	2012-11-07 02:17:09	3	6	8	8
ERP001942	ERR188189	2012-11-07 02:17:09	3	6	8	8
ERP001942	ERR188191	2012-11-07 02:17:09	3	6	8	8
ERP001942	ERR188192	2012-11-07 02:19:19	3	6	8	8
ERP001942	ERR188193	2012-11-07 02:19:19	3	6	8	8
ERP001942	ERR188194	2012-11-07 02:22:08	3	6	8	8
ERP001942	ERR188198	2012-11-07 02:22:08	3	6	8	8
ERP001942	ERR188195	2012-11-07 02:23:15	3	6	8	8
ERP001942	ERR188196	2012-11-07 02:23:15	3	6	8	8
ERP001942	ERR188197	2012-11-07 02:23:15	3	6	8	8
ERP001942	ERR188199	2012-11-07 02:23:15	3	6	8	8
ERP001942	ERR188202	2012-11-07 02:25:10	3	6	8	8
ERP001942	ERR188203	2012-11-07 02:26:08	3	6	8	8
ERP001942	ERR188201	2012-11-07 02:27:12	3	6	8	8
ERP001942	ERR188206	2012-11-07 02:27:12	3	6	8	8
ERP001942	ERR188076	2012-11-07 02:28:16	3	6	8	8
ERP001942	ERR188204	2012-11-07 02:28:16	3	6	8	8
ERP001942	ERR188046	2012-11-07 02:29:10	3	6	8	8
ERP001942	ERR188207	2012-11-07 02:30:09	3	6	8	8
ERP001942	ERR188200	2012-11-07 02:31:11	3	6	8	8
ERP001942	ERR188181	2012-11-07 02:32:09	3	6	8	8
ERP001942	ERR188299	2012-11-07 02:33:11	3	6	8	8
ERP001942	ERR188216	2012-11-07 02:34:08	3	6	8	8
ERP001942	ERR188388	2012-11-07 02:34:08	3	6	8	8
ERP001942	ERR188371	2012-11-07 02:35:15	3	6	8	8
ERP001942	ERR188425	2012-11-07 02:36:10	3	6	8	8
ERP001942	ERR188208	2012-11-07 02:37:09	3	6	8	8
ERP001942	ERR188036	2012-11-07 02:38:13	3	6	8	8
ERP001942	ERR188050	2012-11-07 02:38:13	3	6	8	8
ERP001942	ERR188447	2012-11-07 02:38:13	3	6	8	8
ERP001942	ERR188209	2012-11-07 02:40:12	3	6	8	8
ERP001942	ERR188210	2012-11-07 02:40:12	3	6	8	8
ERP001942	ERR188211	2012-11-07 02:40:12	3	6	8	8
ERP001942	ERR188212	2012-11-07 02:42:16	3	6	8	8
ERP001942	ERR188217	2012-11-07 02:43:42	3	6	8	8
ERP001942	ERR188213	2012-11-07 02:44:11	3	6	8	8
ERP001942	ERR188214	2012-11-07 02:46:10	3	6	9	8
ERP001942	ERR188215	2012-11-07 02:46:10	3	6	9	8
ERP001942	ERR188218	2012-11-07 02:47:09	3	6	9	8
ERP001942	ERR188221	2012-11-07 02:47:09	3	6	9	8
ERP001942	ERR188220	2012-11-07 02:48:11	3	6	9	8
ERP001942	ERR188223	2012-11-07 02:50:13	3	6	9	8
ERP001942	ERR188219	2012-11-07 02:51:15	3	6	9	8
ERP001942	ERR188226	2012-11-07 02:51:15	3	6	9	8
ERP001942	ERR188224	2012-11-07 02:52:10	3	6	9	8
ERP001942	ERR188225	2012-11-07 02:52:10	3	6	9	8
ERP001942	ERR188397	2012-11-07 02:54:14	3	6	9	8
ERP001942	ERR188250	2012-11-07 02:55:10	3	6	9	8
ERP001942	ERR188459	2012-11-07 02:56:17	3	6	9	8
ERP001942	ERR188471	2012-11-07 02:56:17	3	6	9	8
ERP001942	ERR188353	2012-11-07 02:57:18	3	6	9	8
ERP001942	ERR188463	2012-11-07 02:57:18	3	6	9	8
ERP001942	ERR188227	2012-11-07 03:00:22	3	6	9	8
ERP001942	ERR188230	2012-11-07 03:01:11	3	6	9	8
ERP001942	ERR188258	2012-11-07 03:01:11	3	6	9	8
ERP001942	ERR188312	2012-11-07 03:01:11	3	6	9	8
ERP001942	ERR188229	2012-11-07 03:02:10	3	6	9	8
ERP001942	ERR188231	2012-11-07 03:04:12	3	6	9	8
ERP001942	ERR188232	2012-11-07 03:04:12	3	6	9	8
ERP001942	ERR188235	2012-11-07 03:04:12	3	6	9	8
ERP001942	ERR188233	2012-11-07 03:05:11	3	6	9	8
ERP001942	ERR188234	2012-11-07 03:06:08	3	6	9	8
ERP001942	ERR188238	2012-11-07 03:08:08	3	6	9	8
ERP001942	ERR188239	2012-11-07 03:08:08	3	6	9	8
ERP001942	ERR188240	2012-11-07 03:09:09	3	6	9	8
ERP001942	ERR188242	2012-11-07 03:10:09	3	6	9	8
ERP001942	ERR188237	2012-11-07 03:11:09	3	6	9	8
ERP001942	ERR188222	2012-11-07 03:12:08	3	6	9	8
ERP001942	ERR188389	2012-11-07 03:12:08	3	6	9	8
ERP001942	ERR188114	2012-11-07 03:13:11	3	6	9	8
ERP001942	ERR188241	2012-11-07 03:13:11	3	6	9	8
ERP001942	ERR188141	2012-11-07 03:15:08	3	6	9	8
ERP001942	ERR188205	2012-11-07 03:15:08	3	6	9	8
ERP001942	ERR188294	2012-11-07 03:17:11	3	6	9	8
ERP001942	ERR188245	2012-11-07 03:18:08	3	6	9	8
ERP001942	ERR188319	2012-11-07 03:18:08	3	6	9	8
ERP001942	ERR188431	2012-11-07 03:19:11	3	6	9	8
ERP001942	ERR188243	2012-11-07 03:20:11	3	6	9	8
ERP001942	ERR188246	2012-11-07 03:20:11	3	6	9	8
ERP001942	ERR188244	2012-11-07 03:21:13	3	6	9	8
ERP001942	ERR188247	2012-11-07 03:22:09	3	6	9	8
ERP001942	ERR188248	2012-11-07 03:23:10	3	6	9	8
ERP001942	ERR188249	2012-11-07 03:23:10	3	6	9	8
ERP001942	ERR188252	2012-11-07 03:23:10	3	6	9	8
ERP001942	ERR188251	2012-11-07 03:25:13	3	6	9	8
ERP001942	ERR188253	2012-11-07 03:26:08	3	6	9	8
ERP001942	ERR188256	2012-11-07 03:26:08	3	6	9	8
ERP001942	ERR188254	2012-11-07 03:27:09	3	6	9	8
ERP001942	ERR188255	2012-11-07 03:27:09	3	6	9	8
ERP001942	ERR188257	2012-11-07 03:27:09	3	6	9	8
ERP001942	ERR188259	2012-11-07 03:29:11	3	6	9	8
ERP001942	ERR188260	2012-11-07 03:31:15	3	6	9	8
ERP001942	ERR188262	2012-11-07 03:31:15	3	6	9	8
ERP001942	ERR188261	2012-11-07 03:32:09	3	6	9	8
ERP001942	ERR188264	2012-11-07 03:32:09	3	6	9	8
ERP001942	ERR188263	2012-11-07 03:33:10	3	6	9	8
ERP001942	ERR188265	2012-11-07 03:34:09	3	6	9	8
ERP001942	ERR188266	2012-11-07 03:36:08	3	6	9	8
ERP001942	ERR188267	2012-11-07 03:37:15	3	6	9	8
ERP001942	ERR188268	2012-11-07 03:37:15	3	6	9	8
ERP001942	ERR188270	2012-11-07 03:37:15	3	6	9	8
ERP001942	ERR188271	2012-11-07 03:38:08	3	6	9	8
ERP001942	ERR188272	2012-11-07 03:39:08	3	6	9	8
ERP001942	ERR188273	2012-11-07 03:39:08	3	6	9	8
ERP001942	ERR188274	2012-11-07 03:40:10	3	6	9	8
ERP001942	ERR188278	2012-11-07 03:40:10	3	6	9	8
ERP001942	ERR188277	2012-11-07 03:41:10	3	6	9	8
ERP001942	ERR188280	2012-11-07 03:41:10	3	6	9	8
ERP001942	ERR188101	2012-11-07 03:44:13	3	6	9	8
ERP001942	ERR188187	2012-11-07 03:44:13	3	6	9	8
ERP001942	ERR188276	2012-11-07 03:44:13	3	6	9	8
ERP001942	ERR188279	2012-11-07 03:44:13	3	6	9	8
ERP001942	ERR188035	2012-11-07 03:45:09	3	6	9	8
ERP001942	ERR188061	2012-11-07 03:45:09	3	6	9	8
ERP001942	ERR188282	2012-11-07 03:47:10	3	6	9	8
ERP001942	ERR188283	2012-11-07 03:48:09	3	6	9	8
ERP001942	ERR188285	2012-11-07 03:49:08	3	6	9	8
ERP001942	ERR188286	2012-11-07 03:49:08	3	6	9	8
ERP001942	ERR188281	2012-11-07 03:50:09	3	6	9	8
ERP001942	ERR188284	2012-11-07 03:51:13	3	6	9	8
ERP001942	ERR188287	2012-11-07 03:51:13	3	6	9	8
ERP001942	ERR188288	2012-11-07 03:51:13	3	6	9	8
ERP001942	ERR188289	2012-11-07 03:52:08	3	6	9	8
ERP001942	ERR188290	2012-11-07 03:52:08	3	6	9	8
ERP001942	ERR188291	2012-11-07 03:53:10	3	6	9	8
ERP001942	ERR188295	2012-11-07 03:54:10	3	6	9	8
ERP001942	ERR188293	2012-11-07 03:55:14	3	6	9	8
ERP001942	ERR188296	2012-11-07 03:56:10	3	6	9	8
ERP001942	ERR188298	2012-11-07 03:56:10	3	6	9	8
ERP001942	ERR188104	2012-11-07 03:57:10	3	6	9	8
ERP001942	ERR188292	2012-11-07 03:57:10	3	6	9	8
ERP001942	ERR188297	2012-11-07 03:57:10	3	6	9	8
ERP001942	ERR188360	2012-11-07 04:00:16	3	6	9	8
ERP001942	ERR188269	2012-11-07 04:02:12	3	6	9	8
ERP001942	ERR188300	2012-11-07 04:02:12	3	6	9	8
ERP001942	ERR188301	2012-11-07 04:02:12	3	6	9	8
ERP001942	ERR188341	2012-11-07 04:03:12	3	6	9	8
ERP001942	ERR188302	2012-11-07 04:04:12	3	6	9	8
ERP001942	ERR188140	2012-11-07 04:06:10	3	6	9	8
ERP001942	ERR188303	2012-11-07 04:06:10	3	6	9	8
ERP001942	ERR188304	2012-11-07 04:06:10	3	6	9	8
ERP001942	ERR188305	2012-11-07 04:06:10	3	6	9	8
ERP001942	ERR188306	2012-11-07 04:07:09	3	6	9	8
ERP001942	ERR188307	2012-11-07 04:08:14	3	6	9	8
ERP001942	ERR188308	2012-11-07 04:08:14	3	6	9	8
ERP001942	ERR188311	2012-11-07 04:09:14	3	6	9	8
ERP001942	ERR188309	2012-11-07 04:11:13	3	6	9	8
ERP001942	ERR188310	2012-11-07 04:11:13	3	6	9	8
ERP001942	ERR188315	2012-11-07 04:11:13	3	6	9	8
ERP001942	ERR188313	2012-11-07 04:12:08	3	6	9	8
ERP001942	ERR188314	2012-11-07 04:12:08	3	6	9	8
ERP001942	ERR188316	2012-11-07 04:13:08	3	6	9	8
ERP001942	ERR188022	2012-11-07 04:14:09	3	6	9	8
ERP001942	ERR188026	2012-11-07 04:15:12	3	6	9	8
ERP001942	ERR188138	2012-11-07 04:15:12	3	6	9	9
ERP001942	ERR188021	2012-11-07 04:16:08	3	6	9	9
ERP001942	ERR188024	2012-11-07 04:17:08	3	6	9	9
ERP001942	ERR188023	2012-11-07 04:18:08	3	6	9	9
ERP001942	ERR188025	2012-11-07 04:19:11	3	6	9	9
ERP001942	ERR188027	2012-11-07 04:19:11	3	6	9	9
ERP001942	ERR188028	2012-11-07 04:19:11	3	6	9	9
ERP001942	ERR188030	2012-11-07 04:19:11	3	6	9	9
ERP001942	ERR188031	2012-11-07 04:20:09	3	6	9	9
ERP001942	ERR188029	2012-11-07 04:21:08	3	6	9	9
ERP001942	ERR188034	2012-11-07 04:21:08	3	6	9	9
ERP001942	ERR188032	2012-11-07 04:22:10	3	6	9	9
ERP001942	ERR188033	2012-11-07 04:23:11	3	6	9	9
ERP001942	ERR188317	2012-11-07 04:24:09	3	6	9	9
ERP001942	ERR188320	2012-11-07 04:24:09	3	6	9	9
ERP001942	ERR188318	2012-11-07 04:27:11	3	6	9	9
ERP001942	ERR188321	2012-11-07 04:27:11	3	6	9	9
ERP001942	ERR188324	2012-11-07 04:27:11	3	6	9	9
ERP001942	ERR188325	2012-11-07 04:27:11	3	6	9	9
ERP001942	ERR188326	2012-11-07 04:27:11	3	6	9	9
ERP001942	ERR188327	2012-11-07 04:29:09	3	6	9	9
ERP001942	ERR188330	2012-11-07 04:31:10	3	6	9	9
ERP001942	ERR188329	2012-11-07 04:32:09	3	6	9	9
ERP001942	ERR188331	2012-11-07 04:32:09	3	6	9	9
ERP001942	ERR188332	2012-11-07 04:32:09	3	6	9	9
ERP001942	ERR188335	2012-11-07 04:33:08	3	6	9	9
ERP001942	ERR188037	2012-11-07 04:34:08	3	6	9	9
ERP001942	ERR188333	2012-11-07 04:34:08	3	6	9	9
ERP001942	ERR188334	2012-11-07 04:34:08	3	6	9	9
ERP001942	ERR188038	2012-11-07 04:35:10	3	6	9	9
ERP001942	ERR188039	2012-11-07 04:37:08	3	6	9	9
ERP001942	ERR188040	2012-11-07 04:38:10	3	6	9	9
ERP001942	ERR188043	2012-11-07 04:38:10	3	6	9	9
ERP001942	ERR188042	2012-11-07 04:39:10	3	6	9	9
ERP001942	ERR188041	2012-11-07 04:41:13	3	6	9	9
ERP001942	ERR188048	2012-11-07 04:41:13	3	6	9	9
ERP001942	ERR188044	2012-11-07 04:42:08	3	6	9	9
ERP001942	ERR188051	2012-11-07 04:42:08	3	6	9	9
ERP001942	ERR188045	2012-11-07 04:43:09	3	6	9	9
ERP001942	ERR188049	2012-11-07 04:44:16	3	6	9	9
ERP001942	ERR188047	2012-11-07 04:45:12	3	6	9	9
ERP001942	ERR188053	2012-11-07 04:45:12	3	6	9	9
ERP001942	ERR188052	2012-11-07 04:46:12	3	6	9	9
ERP001942	ERR188336	2012-11-07 04:46:12	3	6	9	9
ERP001942	ERR188054	2012-11-07 04:47:16	3	6	9	9
ERP001942	ERR188055	2012-11-07 04:48:42	3	6	9	9
ERP001942	ERR188337	2012-11-07 04:48:42	3	6	9	9
ERP001942	ERR188340	2012-11-07 04:50:08	3	6	9	9
ERP001942	ERR188338	2012-11-07 04:51:12	3	6	9	9
ERP001942	ERR188339	2012-11-07 04:53:12	3	6	9	9
ERP001942	ERR188342	2012-11-07 04:53:12	3	6	9	9
ERP001942	ERR188343	2012-11-07 04:54:36	3	6	9	9
ERP001942	ERR188344	2012-11-07 04:54:36	3	6	9	9
ERP001942	ERR188345	2012-11-07 04:56:23	3	6	9	9
ERP001942	ERR188348	2012-11-07 04:56:23	3	6	9	9
ERP001942	ERR188350	2012-11-07 04:56:23	3	6	9	9
ERP001942	ERR188346	2012-11-07 04:58:56	3	6	9	9
ERP001942	ERR188347	2012-11-07 04:58:56	3	6	9	9
ERP001942	ERR188349	2012-11-07 04:58:56	3	6	9	9
ERP001942	ERR188351	2012-11-07 05:00:50	3	6	9	9
ERP001942	ERR188352	2012-11-07 05:00:50	3	6	9	9
ERP001942	ERR188166	2012-11-07 05:03:10	3	6	9	9
ERP001942	ERR188354	2012-11-07 05:03:10	3	6	9	9
ERP001942	ERR188056	2012-11-07 05:04:12	3	6	9	9
ERP001942	ERR188058	2012-11-07 05:05:30	3	6	9	9
ERP001942	ERR188062	2012-11-07 05:06:13	3	6	9	9
ERP001942	ERR188057	2012-11-07 05:07:15	3	6	9	9
ERP001942	ERR188059	2012-11-07 05:07:15	3	6	9	9
ERP001942	ERR188060	2012-11-07 05:07:15	3	6	9	9
ERP001942	ERR188064	2012-11-07 05:08:12	3	6	9	9
ERP001942	ERR188065	2012-11-07 05:10:10	3	6	9	9
ERP001942	ERR188063	2012-11-07 05:11:10	3	6	9	9
ERP001942	ERR188068	2012-11-07 05:11:10	3	6	9	9
ERP001942	ERR188069	2012-11-07 05:11:10	3	6	9	9
ERP001942	ERR188070	2012-11-07 05:11:10	3	6	9	9
ERP001942	ERR188067	2012-11-07 05:12:12	3	6	9	9
ERP001942	ERR188071	2012-11-07 05:13:11	3	6	9	9
ERP001942	ERR188072	2012-11-07 05:16:12	3	6	9	9
ERP001942	ERR188355	2012-11-07 05:16:12	3	6	9	9
ERP001942	ERR188357	2012-11-07 05:16:12	3	6	9	9
ERP001942	ERR188073	2012-11-07 05:17:12	3	6	9	9
ERP001942	ERR188074	2012-11-07 05:18:19	3	6	9	9
ERP001942	ERR188359	2012-11-07 05:18:19	3	6	9	9
ERP001942	ERR188358	2012-11-07 05:20:15	3	6	9	9
ERP001942	ERR188361	2012-11-07 05:20:15	3	6	9	9
ERP001942	ERR188362	2012-11-07 05:21:09	3	6	9	9
ERP001942	ERR188365	2012-11-07 05:22:09	3	6	9	9
ERP001942	ERR188363	2012-11-07 05:24:13	3	6	9	9
ERP001942	ERR188364	2012-11-07 05:24:13	3	6	9	9
ERP001942	ERR188366	2012-11-07 05:24:13	3	6	9	9
ERP001942	ERR188367	2012-11-07 05:24:13	3	6	9	9
ERP001942	ERR188369	2012-11-07 05:26:10	3	6	9	9
ERP001942	ERR188368	2012-11-07 05:28:10	3	6	9	9
ERP001942	ERR188370	2012-11-07 05:28:10	3	6	9	9
ERP001942	ERR188373	2012-11-07 05:28:10	3	6	9	9
ERP001942	ERR188167	2012-11-07 05:29:08	3	6	9	9
ERP001942	ERR188372	2012-11-07 05:29:08	3	6	9	9
ERP001942	ERR188438	2012-11-07 06:13:20	3	6	9	9
ERP001942	ERR188452	2012-11-07 06:14:37	3	6	9	9
ERP001942	ERR188275	2012-11-07 06:15:23	3	6	9	9
ERP001942	ERR188323	2012-11-07 06:16:11	3	6	9	9
ERP001942	ERR188457	2012-11-07 06:16:11	3	6	9	9
ERP001942	ERR188356	2012-11-07 06:17:23	3	6	9	9
ERP001942	ERR188378	2012-11-07 06:17:23	3	6	9	9
ERP001942	ERR188475	2012-11-08 02:20:09	3	6	9	9
SRP009105	SRR358976	2012-11-15 09:06:47	3	6	9	9
SRP010061	SRR393760	2012-11-15 16:47:01	3	6	9	9
SRP010061	SRR393761	2012-11-15 16:47:01	3	6	9	9
SRP010061	SRR393762	2012-11-15 16:47:01	3	6	9	9
SRP010061	SRR393763	2012-11-15 16:47:01	3	6	9	9
SRP010061	SRR393764	2012-11-15 16:47:01	3	6	9	9
SRP010061	SRR393765	2012-11-15 16:47:01	3	6	9	9
SRP010061	SRR393766	2012-11-15 16:47:01	3	6	9	9
SRP010061	SRR393767	2012-11-15 16:47:01	3	6	9	9
SRP010061	SRR393768	2012-11-15 16:47:01	3	6	9	9
SRP011233	SRR427095	2012-11-16 17:00:51	3	6	9	9
SRP011233	SRR427096	2012-11-16 17:00:51	3	6	9	9
SRP011233	SRR427098	2012-11-16 17:00:51	3	6	9	9
SRP011233	SRR427099	2012-11-16 17:00:51	3	6	9	9
SRP011233	SRR427100	2012-11-16 17:00:51	3	6	9	9
SRP011233	SRR427101	2012-11-16 17:00:51	3	6	9	9
SRP014629	SRR618771	2012-11-20 18:53:10	3	6	9	9
SRP010644	SRR403020	2012-11-21 00:00:00	3	6	9	9
SRP014629	SRR618773	2012-11-21 11:57:11	3	6	9	9
ERP001971	ERR197920	2012-11-22 04:32:39	3	6	9	9
ERP001971	ERR197923	2012-11-22 04:37:43	3	6	9	9
ERP001971	ERR197924	2012-11-22 04:40:39	3	6	10	9
ERP001971	ERR197921	2012-11-22 04:45:50	3	6	10	9
ERP001971	ERR197922	2012-11-22 04:45:50	3	6	10	9
ERP001971	ERR197925	2012-11-22 04:51:36	3	6	10	9
SRP013232	SRR497884	2012-11-23 00:00:00	3	6	10	9
SRP013232	SRR497885	2012-11-23 00:00:00	3	6	10	9
SRP013724	SRR513107	2012-11-30 15:06:29	3	6	10	9
SRP013724	SRR513108	2012-11-30 15:06:29	3	6	10	9
SRP017105	SRR611799	2012-12-01 03:06:09	3	6	10	9
SRP007862	SRR332171	2012-12-03 09:51:57	3	6	10	9
SRP007862	SRR332172	2012-12-03 09:51:57	3	6	10	9
SRP009094	SRR358674	2012-12-03 09:52:07	3	6	10	9
SRP009094	SRR358675	2012-12-03 09:52:07	3	6	10	9
SRP015964	SRR578755	2012-12-03 09:54:40	3	6	10	9
SRP015964	SRR578756	2012-12-03 09:54:40	3	6	10	9
ERP001942	ERR204914	2012-12-05 00:32:12	3	6	10	9
ERP001942	ERR204915	2012-12-05 00:32:12	3	6	10	9
ERP001942	ERR204921	2012-12-05 00:33:09	3	6	10	9
ERP001942	ERR204881	2012-12-05 00:34:11	3	6	10	9
ERP001942	ERR204924	2012-12-05 00:34:11	3	6	10	9
ERP001942	ERR204926	2012-12-05 00:34:11	3	6	10	9
ERP001942	ERR204919	2012-12-05 00:40:11	3	6	10	9
ERP001942	ERR204928	2012-12-05 00:40:11	3	6	10	9
ERP001942	ERR204932	2012-12-05 00:43:12	3	6	10	9
ERP001942	ERR204935	2012-12-05 00:43:12	3	6	10	9
ERP001942	ERR204936	2012-12-05 00:43:12	3	6	10	9
ERP001942	ERR204949	2012-12-05 00:43:12	3	6	10	9
ERP001942	ERR204931	2012-12-05 00:46:17	3	6	10	9
ERP001942	ERR204939	2012-12-05 00:46:17	3	6	10	9
ERP001942	ERR204941	2012-12-05 00:46:17	3	6	10	9
ERP001942	ERR204942	2012-12-05 00:46:17	3	6	10	9
ERP001942	ERR204943	2012-12-05 00:47:11	3	6	10	9
ERP001942	ERR204946	2012-12-05 00:48:11	3	6	10	9
ERP001942	ERR204940	2012-12-05 00:54:09	3	6	10	9
ERP001942	ERR204945	2012-12-05 00:55:10	3	6	10	9
ERP001942	ERR204951	2012-12-05 00:56:11	3	6	10	9
ERP001942	ERR204957	2012-12-05 00:56:11	3	6	10	9
ERP001942	ERR204952	2012-12-05 00:57:12	3	6	10	9
ERP001942	ERR204963	2012-12-05 00:59:10	3	6	10	9
ERP001942	ERR204947	2012-12-05 01:00:11	3	6	10	9
ERP001942	ERR204964	2012-12-05 01:00:11	3	6	10	9
ERP001942	ERR204958	2012-12-05 01:02:13	3	6	10	9
ERP001942	ERR204973	2012-12-05 01:02:13	3	6	10	9
ERP001942	ERR204976	2012-12-05 01:03:09	3	6	10	9
ERP001942	ERR204960	2012-12-05 01:04:09	3	6	10	9
ERP001942	ERR204962	2012-12-05 01:04:09	3	6	10	9
ERP001942	ERR204977	2012-12-05 01:04:09	3	6	10	9
ERP001942	ERR204961	2012-12-05 01:05:09	3	6	10	9
ERP001942	ERR204967	2012-12-05 01:05:09	3	6	10	9
ERP001942	ERR204974	2012-12-05 01:08:10	3	6	10	9
ERP001942	ERR204984	2012-12-05 01:08:10	3	6	10	9
ERP001942	ERR204985	2012-12-05 01:08:10	3	6	10	9
ERP001942	ERR204979	2012-12-05 01:10:11	3	6	10	9
ERP001942	ERR204991	2012-12-05 01:10:11	3	6	10	9
ERP001942	ERR204992	2012-12-05 01:12:12	3	6	10	9
ERP001942	ERR204983	2012-12-05 01:14:08	3	6	10	9
ERP001942	ERR204982	2012-12-05 01:15:10	3	6	10	9
ERP001942	ERR204986	2012-12-05 01:17:10	3	6	10	9
ERP001942	ERR204990	2012-12-05 01:17:10	3	6	10	9
ERP001942	ERR204996	2012-12-05 01:19:11	3	6	10	9
ERP001942	ERR204998	2012-12-05 01:21:13	3	6	10	9
ERP001942	ERR204999	2012-12-05 01:23:11	3	6	10	9
ERP001942	ERR205011	2012-12-05 01:23:11	3	6	10	9
ERP001942	ERR205013	2012-12-05 01:25:12	3	6	10	9
ERP001942	ERR205014	2012-12-05 01:25:12	3	6	10	9
ERP001942	ERR205010	2012-12-05 01:26:10	3	6	10	9
ERP001942	ERR205001	2012-12-05 01:27:11	3	6	10	9
ERP001942	ERR205002	2012-12-05 01:27:11	3	6	10	9
ERP001942	ERR205003	2012-12-05 01:27:11	3	6	10	9
ERP001942	ERR205015	2012-12-05 01:27:11	3	6	10	9
ERP001942	ERR205019	2012-12-05 01:27:11	3	6	10	9
ERP001942	ERR205023	2012-12-05 01:28:10	3	6	10	9
ERP001942	ERR204827	2012-12-05 01:30:12	3	6	10	9
ERP001942	ERR204822	2012-12-05 01:31:13	3	6	10	9
ERP001942	ERR204823	2012-12-05 01:31:13	3	6	10	9
ERP001942	ERR204833	2012-12-05 01:31:13	3	6	10	9
ERP001942	ERR204826	2012-12-05 01:32:11	3	6	10	9
ERP001942	ERR204834	2012-12-05 01:32:11	3	6	10	9
ERP001942	ERR205022	2012-12-05 01:32:11	3	6	10	9
ERP001942	ERR204836	2012-12-05 01:39:12	3	6	10	9
ERP001942	ERR204835	2012-12-05 01:40:11	3	6	10	9
ERP001942	ERR204839	2012-12-05 01:40:11	3	6	10	9
ERP001942	ERR204838	2012-12-05 01:41:10	3	6	10	9
ERP001942	ERR204840	2012-12-05 01:41:10	3	6	10	9
ERP001942	ERR204841	2012-12-05 01:41:10	3	6	10	9
ERP001942	ERR204920	2012-12-05 01:42:10	3	6	10	9
ERP001942	ERR204842	2012-12-05 01:43:13	3	6	10	9
ERP001942	ERR204848	2012-12-05 01:43:13	3	6	10	9
ERP001942	ERR204856	2012-12-05 01:43:13	3	6	10	9
ERP001942	ERR204851	2012-12-05 01:44:15	3	6	10	9
ERP001942	ERR204853	2012-12-05 01:44:15	3	6	10	9
ERP001942	ERR204857	2012-12-05 01:45:09	3	6	10	9
ERP001942	ERR204864	2012-12-05 01:50:15	3	6	10	9
[truncated: 217,616 more rows]
