# Supplementary material for: Systematic identification of intron retention associated variants from massive publicly available transcriptome sequencing data
Source: Nat Commun. 2022 Sep 29;13:5357. doi: 10.1038/s41467-022-32887-9 (PMC9522810; doi:10.1038/s41467-022-32887-9)
Supplement: Supplementary file 9 — Source Data [file 41467_2022_32887_MOESM9_ESM.zip › SourceData/Figure3a_source.tsv]

Base_count_bin	IRAV_count_bin	Count
[20.0, Inf)	0	4151
[18.0, 20.0)	0	1213
[16.0, 18.0)	0	1604
[14.0, 16.0)	0	2383
[12.0, 14.0)	0	3781
[10.0, 12.0)	0	6589
[8.0, 10.0)	0	9313
[6.0, 8.0)	0	14656
[4.0, 6.0)	0	22647
[2.0, 4.0)	0	45353
[1.0, 2.0)	0	51793
[20.0, Inf)	1	1967
[18.0, 20.0)	1	528
[16.0, 18.0)	1	713
[14.0, 16.0)	1	1011
[12.0, 14.0)	1	1654
[10.0, 12.0)	1	2405
[8.0, 10.0)	1	3542
[6.0, 8.0)	1	5064
[4.0, 6.0)	1	6325
[2.0, 4.0)	1	8879
[1.0, 2.0)	1	6600
[20.0, Inf)	2	825
[18.0, 20.0)	2	176
[16.0, 18.0)	2	211
[14.0, 16.0)	2	308
[12.0, 14.0)	2	498
[10.0, 12.0)	2	725
[8.0, 10.0)	2	902
[6.0, 8.0)	2	1211
[4.0, 6.0)	2	1478
[2.0, 4.0)	2	1724
[1.0, 2.0)	2	1187
[20.0, Inf)	3	334
[18.0, 20.0)	3	55
[16.0, 18.0)	3	68
[14.0, 16.0)	3	92
[12.0, 14.0)	3	138
[10.0, 12.0)	3	192
[8.0, 10.0)	3	235
[6.0, 8.0)	3	359
[4.0, 6.0)	3	451
[2.0, 4.0)	3	594
[1.0, 2.0)	3	419
[20.0, Inf)	>=4	528
[18.0, 20.0)	>=4	84
[16.0, 18.0)	>=4	110
[14.0, 16.0)	>=4	176
[12.0, 14.0)	>=4	225
[10.0, 12.0)	>=4	336
[8.0, 10.0)	>=4	440
[6.0, 8.0)	>=4	687
[4.0, 6.0)	>=4	857
[2.0, 4.0)	>=4	1160
[1.0, 2.0)	>=4	659
