# Supplementary material for: Systematic identification of intron retention associated variants from massive publicly available transcriptome sequencing data
Source: Nat Commun. 2022 Sep 29;13:5357. doi: 10.1038/s41467-022-32887-9 (PMC9522810; doi:10.1038/s41467-022-32887-9)
Supplement: Supplementary file 9 — Source Data [file 41467_2022_32887_MOESM9_ESM.zip › SourceData/SupplementaryFigure16b_source.tsv]

Mutation_key	Mutation_status	Tissue	IR_ratio_values
chr15,34236202,G,C SLC12A6	FALSE	Adipose-Subcutaneous	0.0357, 0, 0.0426, 0, 0, 0, 0, 0, 0, 0, 0, 0, 0, 0, 0, 0, 0, 0, 0, 0, 0.0189, 0, 0.0385, 0.0323, 0, 0, 0, 0, 0, 0, 0, 0, 0, 0, 0, 0, 0.0312, 0, 0, 0, 0, 0, 0, 0, 0.0294, 0, 0, 0, 0, 0, 0, 0, 0, 0, 0, 0, 0, 0.0556, 0, 0, 0, 0, 0, 0, 0, 0, 0.025, 0, 0, 0, 0, 0, 0, 0, 0, 0, 0, 0, 0, 0, 0, 0, 0, 0, 0, 0, 0, 0, 0, 0, 0, 0, 0, 0, 0, 0, 0, 0, 0, 0, 0, 0, 0.0213, 0, 0.0233, 0, 0, 0, 0, 0, 0, 0, 0, 0, 0, …
chr15,34236202,G,C SLC12A6	FALSE	Adipose-Visceral	0, 0, 0, 0, 0, 0, 0.0357, 0, 0, 0, 0.0256, 0, 0, 0, 0, 0, 0, 0, 0, 0, 0, 0, 0, 0, 0, 0.0476, 0, 0, 0, 0, 0, 0, 0, 0, 0.0323, 0, 0, 0, 0.0417, 0, 0.0278, 0, 0, 0, 0, 0, 0, 0, 0, 0, 0, 0, 0, 0, 0, 0, 0, 0, 0, 0, 0, 0, 0, 0, 0, 0, 0, 0, 0, 0, 0, 0, 0, 0, 0, 0, 0, 0.0263, 0, 0, 0, 0, 0, 0, 0, 0, 0, 0, 0, 0, 0, 0, 0, 0, 0, 0, 0, 0, 0, 0, 0, 0, 0, 0, 0, 0, 0.0172, 0, 0, 0, 0, 0, 0, 0, 0, 0, 0, 0, 0, 0,…
chr15,34236202,G,C SLC12A6	FALSE	Artery-Aorta	0, 0, 0.0154, 0.0074, 0.0103, 0, 0.0156, 0.0513, 0, 0, 0, 0, 0, 0.0141, 0.0165, 0, 0, 0, 0, 0, 0.0164, 0.02, 0.0333, 0, 0, 0.02, 0.0345, 0, 0, 0.0068, 0, 0, 0, 0, 0, 0, 0, 0.0312, 0, 0.0234, 0, 0, 0, 0, 0, 0.0417, 0, 0, 0.0185, 0.0723, 0, 0, 0, 0, 0, 0, 0, 0, 0.0476, 0.0147, 0.0357, 0.0353, 0, 0, 0.0385, 0.0408, 0, 0, 0, 0, 0.0118, 0, 0, 0.0208, 0, 0, 0, 0, 0, 0, 0, 0.0317, 0, 0, 0, 0.0175, 0, 0,…
chr15,34236202,G,C SLC12A6	FALSE	Artery-Coronary	0, 0, 0, 0, 0.0714, 0, 0, 0, 0, 0, 0, 0, 0, 0, 0, 0, 0, 0, 0.0345, 0, 0, 0, 0, 0, 0, 0, 0, 0, 0, 0, 0, 0.0588, 0, 0.0256, 0, 0.037, 0, 0, 0, 0, 0, 0, 0, 0, 0, 0, 0, 0, 0.0189, 0, 0, 0.0238, 0, 0, 0, 0, 0, 0.0571, 0, 0, 0, 0, 0, 0, 0, 0, 0, 0, 0, 0, 0, 0, 0, 0, 0, 0, 0, 0, 0, 0, 0.1111, 0, 0.1, 0, 0, 0, 0, 0, 0, 0, 0, 0, 0, 0, 0, 0, 0, 0, 0.0312, 0, 0, 0, 0, 0, 0.0476, 0, 0, 0, 0, 0, 0, 0, 0, 0, 0…
chr15,34236202,G,C SLC12A6	FALSE	Breast-Mammary Tissue	0, 0, 0, 0, 0, 0, 0.0385, 0, 0, 0, 0, 0, 0, 0, 0, 0, 0, 0, 0, 0, 0, 0, 0, 0, 0, 0, 0, 0.0625, 0, 0, 0, 0, 0, 0, 0, 0, 0, 0, 0, 0, 0, 0, 0, 0, 0, 0, 0, 0, 0, 0, 0, 0, 0, 0, 0, 0, 0, 0, 0, 0, 0, 0, 0, 0.0385, 0, 0, 0, 0, 0, 0.0938, 0.0204, 0, 0, 0, 0, 0, 0.0294, 0, 0, 0.0303, 0, 0, 0, 0, 0, 0, 0, 0, 0, 0, 0, 0, 0, 0, 0, 0, 0, 0, 0, 0, 0, 0, 0, 0, 0, 0, 0, 0, 0, 0, 0, 0, 0, 0, 0, 0, 0, 0, 0, 0, 0, 0…
chr15,34236202,G,C SLC12A6	FALSE	Cells-EBV-transformed lymphocytes	0, 0, 0, 0, 0, 0, 0, 0, 0, 0, 0, 0, 0, 0, 0, 0, 0.0105, 0.0074, 0.0055, 0, 0, 0.0082, 0.002, 0, 0, 0.0051, 0, 0, 0, 0.0032, 0.0078, 0, 0.0102, 0.0013, 0, 0, 0, 0, 0, 0, 0, 0, 0, 0, 0, 0, 0, 0, 0.0078, 0, 0, 0, 0, 0, 0, 0.0099, 0, 0.0105, 0, 0, 0, 0, 0, 0, 0, 0.0092, 0, 0, 0, 0, 0, 0, 0, 0.0071, 0, 0.0085, 0, 0, 0, 0, 0, 0, 0, 0, 0, 0, 0, 0, 0, 0, 0.0045, 0, 0.0035, 0, 0, 0.0074, 0, 0.0039, 0, 0, …
chr15,34236202,G,C SLC12A6	FALSE	Cells-Transformed fibroblasts	0, 0, 0, 0, 0, 0, 0, 0, 0, 0, 0, 0, 0, 0, 0, 0, 0, 0, 0, 0, 0, 0, 0, 0, 0, 0, 0, 0, 0, 0, 0, 0, 0, 0, 0, 0, 0, 0, 0, 0, 0.0455, 0, 0, 0, 0.0625, 0, 0, 0, 0, 0, 0, 0, 0, 0, 0.037, 0, 0, 0, 0, 0, 0, 0, 0, 0, 0, 0, 0, 0, 0, 0.0357, 0, 0, 0, 0, 0, 0, 0, 0, 0, 0, 0, 0, 0, 0, 0, 0, 0, 0, 0, 0, 0, 0, 0, 0, 0, 0, 0, 0, 0, 0, 0, 0, 0, 0, 0, 0, 0, 0.0238, 0, 0, 0, 0, 0, 0, 0, 0, 0, 0, 0, 0, 0, 0, 0, 0, 0, …
chr15,34236202,G,C SLC12A6	FALSE	Colon-Transverse	0, 0, 0, 0, 0, 0, 0, 0, 0, 0, 0, 0, 0, 0, 0, 0, 0, 0, 0, 0.0476, 0, 0, 0, 0, 0, 0, 0, 0.0714, 0, 0, 0, 0, 0, 0.0303, 0, 0, 0, 0, 0, 0, 0, 0, 0, 0, 0, 0, 0, 0, 0, 0, 0, 0, 0.1111, 0, 0, 0, 0, 0, 0, 0, 0, 0, 0, 0, 0, 0, 0, 0, 0, 0, 0, 0, 0, 0, 0.1, 0.05, 0, 0, 0, 0, 0, 0, 0, 0.0256, 0, 0, 0, 0, 0, 0, 0, 0, 0, 0, 0, 0, 0, 0, 0, 0, 0, 0, 0, 0, 0, 0, 0, 0, 0, 0, 0, 0, 0, 0, 0, 0, 0, 0, 0, 0, 0, 0, 0, …
chr15,34236202,G,C SLC12A6	FALSE	Esophagus-Gastroesophageal Junction	0, 0, 0, 0, 0, 0, 0, 0, 0, 0.037, 0, 0, 0, 0, 0, 0, 0, 0, 0, 0, 0, 0, 0, 0, 0, 0.05, 0, 0, 0, 0.0625, 0.025, 0, 0, 0, 0, 0, 0, 0, 0, 0, 0, 0, 0, 0, 0.0556, 0, 0, 0, 0, 0, 0, 0, 0, 0, 0, 0, 0, 0, 0, 0, 0, 0, 0.0417, 0, 0, 0, 0, 0, 0, 0.1, 0, 0, 0, 0, 0, 0, 0, 0, 0, 0, 0, 0, 0, 0, 0, 0, 0, 0, 0, 0, 0, 0, 0, 0, 0, 0, 0, 0, 0, 0, 0, 0, 0, 0.0505, 0, 0, 0.0571, 0, 0, 0, 0, 0, 0, 0, 0, 0, 0, 0, 0.0667,…
chr15,34236202,G,C SLC12A6	FALSE	Esophagus-Mucosa	0, 0.0217, 0, 0, 0, 0, 0.0265, 0.0123, 0.0698, 0, 0, 0, 0.0164, 0.0081, 0.037, 0, 0, 0.0175, 0.0154, 0.0217, 0, 0.007, 0, 0, 0, 0, 0, 0, 0.0345, 0.0682, 0, 0, 0.0145, 0.0465, 0, 0, 0.0448, 0.0526, 0.0139, 0, 0, 0.0094, 0, 0.0208, 0.0123, 0.0105, 0.0833, 0.0101, 0, 0.0068, 0.0128, 0, 0.0328, 0, 0, 0, 0, 0.0073, 0, 0.0152, 0, 0.0179, 0, 0.0268, 0, 0.0098, 0, 0.0252, 0, 0.0159, 0, 0, 0.0426, 0.0571,…
chr15,34236202,G,C SLC12A6	FALSE	Esophagus-Muscularis	0, 0, 0, 0, 0, 0, 0, 0, 0, 0, 0, 0, 0, 0, 0, 0, 0, 0, 0, 0, 0, 0, 0, 0, 0, 0, 0, 0, 0, 0, 0.0556, 0, 0, 0, 0, 0, 0, 0, 0, 0, 0, 0, 0, 0, 0.0526, 0, 0, 0, 0, 0, 0, 0.0294, 0, 0, 0, 0, 0, 0, 0, 0.04, 0, 0, 0, 0, 0, 0, 0, 0.1111, 0, 0, 0, 0, 0, 0, 0, 0, 0, 0.0667, 0, 0, 0, 0, 0, 0, 0, 0, 0, 0, 0, 0, 0, 0, 0, 0, 0, 0, 0, 0, 0, 0, 0.0625, 0, 0.0323, 0, 0, 0, 0, 0, 0, 0.0128, 0, 0, 0, 0, 0, 0, 0, 0, 0,…
chr15,34236202,G,C SLC12A6	FALSE	Heart-Atrial Appendage	0, 0, 0, 0, 0, 0.05, 0, 0, 0, 0, 0, 0, 0, 0, 0, 0, 0, 0, 0, 0, 0, 0, 0, 0, 0, 0, 0, 0, 0, 0, 0, 0, 0, 0.0227, 0, 0, 0, 0, 0, 0, 0, 0, 0, 0, 0, 0, 0, 0, 0, 0, 0, 0, 0, 0, 0, 0, 0, 0, 0, 0, 0, 0, 0, 0.0588, 0.0345, 0, 0, 0, 0, 0, 0.0435, 0, 0, 0, 0, 0, 0, 0, 0, 0, 0, 0, 0, 0, 0, 0, 0, 0.0222, 0, 0, 0, 0.0323, 0, 0, 0, 0, 0.0588, 0, 0, 0, 0, 0, 0, 0, 0, 0, 0, 0, 0, 0, 0, 0, 0, 0, 0.0556, 0, 0, 0, 0,…
chr15,34236202,G,C SLC12A6	FALSE	Heart-Left Ventricle	0, 0, 0, 0, 0, 0, 0, 0, 0, 0, 0, 0, 0, 0, 0.0556, 0, 0, 0, 0, 0, 0, 0, 0.0588, 0, 0, 0, 0.0667, 0, 0, 0, 0, 0, 0, 0, 0, 0, 0, 0, 0, 0, 0, 0, 0, 0, 0, 0, 0, 0, 0.0909, 0, 0, 0, 0, 0, 0, 0, 0, 0, 0, 0, 0, 0, 0, 0, 0, 0, 0, 0, 0, 0, 0, 0, 0, 0, 0, 0, 0, 0, 0, 0, 0, 0, 0, 0, 0, 0, 0, 0, 0, 0, 0, 0, 0, 0, 0, 0, 0, 0, 0, 0, 0, 0, 0, 0, 0, 0, 0, 0, 0, 0, 0, 0, 0, 0, 0, 0, 0, 0, 0, 0, 0, 0, 0, 0.037, 0, …
chr15,34236202,G,C SLC12A6	FALSE	Lung	0.0208, 0.0303, 0, 0, 0, 0, 0.0182, 0, 0, 0, 0, 0, 0, 0, 0, 0, 0.0385, 0, 0, 0, 0.0204, 0, 0, 0, 0, 0, 0, 0, 0.0159, 0, 0, 0, 0.0263, 0, 0, 0.027, 0, 0, 0, 0, 0.0196, 0, 0, 0.0656, 0.0127, 0, 0, 0, 0, 0, 0, 0, 0.0385, 0, 0, 0, 0, 0, 0, 0, 0, 0, 0, 0, 0, 0.0196, 0, 0, 0.0127, 0, 0, 0, 0, 0, 0, 0, 0, 0, 0, 0, 0, 0, 0.0217, 0, 0, 0, 0, 0, 0, 0.0333, 0, 0, 0, 0.0116, 0.0141, 0, 0, 0, 0, 0, 0, 0, 0, 0…
chr15,34236202,G,C SLC12A6	FALSE	Muscle-Skeletal	0, 0, 0, 0, 0, 0, 0, 0, 0, 0, 0, 0, 0, 0, 0, 0, 0, 0, 0, 0, 0, 0, 0, 0, 0.1053, 0, 0, 0, 0, 0, 0, 0, 0, 0, 0, 0, 0, 0, 0, 0, 0, 0, 0, 0, 0, 0, 0, 0, 0, 0, 0, 0, 0, 0, 0, 0, 0, 0, 0, 0, 0, 0, 0, 0, 0, 0, 0, 0, 0, 0, 0, 0, 0, 0, 0, 0, 0, 0, 0, 0, 0.3333, 0, 0, 0, 0, 0, 0, 0, 0, 0, 0, 0, 0, 0, 0, 0, 0, 0, 0, 0, 0, 0, 0, 0, 0, 0, 0, 0, 0, 0, 0, 0, 0, 0, 0, 0, 0, 0, 0, 0, 0, 0, 0.0263, 0, 0.0588, 0, 0…
chr15,34236202,G,C SLC12A6	FALSE	Nerve-Tibial	0, 0, 0, 0, 0, 0, 0, 0, 0, 0, 0, 0.0345, 0, 0, 0, 0, 0.0435, 0, 0, 0.0294, 0, 0, 0, 0, 0, 0, 0.0286, 0, 0, 0.0952, 0, 0, 0, 0, 0, 0, 0, 0.04, 0, 0, 0, 0, 0, 0, 0, 0, 0.0556, 0, 0, 0, 0.1053, 0, 0, 0, 0, 0, 0, 0, 0, 0, 0, 0, 0, 0, 0, 0, 0, 0, 0, 0.025, 0, 0, 0, 0, 0.0588, 0, 0, 0, 0, 0, 0, 0, 0, 0, 0, 0, 0, 0, 0, 0, 0, 0, 0.0357, 0, 0, 0, 0.0714, 0, 0, 0, 0, 0, 0, 0, 0, 0.04, 0, 0, 0, 0.0417, 0, 0…
chr15,34236202,G,C SLC12A6	FALSE	Pancreas	0, 0, 0, 0, 0, 0, 0, 0, 0, 0, 0, 0, 0, 0, 0, 0, 0, 0.1111, 0, 0, 0, 0, 0, 0, 0, 0, 0, 0, 0, 0, 0, 0, 0, 0, 0, 0, 0, 0, 0, 0, 0, 0, 0, 0, 0, 0, 0, 0, 0.125, 0, 0, 0, 0, 0, 0, 0, 0, 0, 0, 0, 0, 0, 0, 0, 0, 0, 0, 0, 0, 0, 0, 0, 0, 0, 0, 0, 0, 0, 0, 0, 0, 0, 0, 0, 0, 0, 0, 0, 0, 0, 0, 0, 0, 0, 0, 0, 0, 0, 0, 0, 0, 0, 0, 0, 0, 0, 0, 0, 0, 0, 0, 0, 0, 0, 0, 0, 0, 0, 0, 0, 0, 0, 0, 0, 0, 0, 0, 0, 0, 0, …
chr15,34236202,G,C SLC12A6	FALSE	Prostate	0, 0, 0, 0, 0, 0, 0.1429, 0.1111, 0, 0, 0, 0, 0, 0.0286, 0, 0, 0, 0, 0, 0, 0, 0, 0, 0, 0, 0, 0, 0, 0, 0, 0, 0, 0, 0, 0, 0, 0, 0, 0, 0, 0, 0, 0, 0.0714, 0, 0.0476, 0, 0, 0, 0, 0.1176, 0.1, 0, 0, 0, 0, 0, 0, 0, 0, 0, 0.0769, 0, 0, 0, 0.05, 0, 0, 0, 0, 0, 0, 0, 0, 0, 0.0256, 0, 0, 0, 0.0357, 0, 0, 0, 0.2, 0, 0, 0, 0, 0, 0, 0.0476, 0, 0, 0, 0, 0, 0, 0, 0.0357, 0, 0, 0.087, 0, 0, 0.05, 0.0714, 0, 0, 0…
chr15,34236202,G,C SLC12A6	FALSE	Skin-Not Sun_Exposed	0, 0, 0, 0, 0, 0, 0, 0, 0, 0, 0, 0, 0, 0, 0, 0, 0, 0.0345, 0, 0, 0, 0, 0, 0, 0, 0, 0, 0, 0, 0, 0, 0, 0, 0, 0, 0, 0, 0, 0, 0, 0, 0, 0, 0, 0, 0, 0, 0, 0, 0, 0, 0, 0, 0, 0.0435, 0, 0, 0, 0, 0, 0, 0, 0.0385, 0, 0.0465, 0.0526, 0, 0, 0, 0, 0, 0, 0, 0, 0, 0, 0, 0, 0, 0, 0, 0, 0, 0, 0, 0, 0, 0, 0, 0.0238, 0, 0, 0, 0, 0, 0, 0.0345, 0, 0, 0, 0, 0, 0, 0, 0.027, 0, 0, 0, 0, 0, 0, 0, 0, 0, 0, 0, 0, 0, 0, 0, …
chr15,34236202,G,C SLC12A6	FALSE	Skin-Sun Exposed	0, 0, 0, 0, 0, 0, 0, 0, 0, 0, 0, 0.0303, 0, 0, 0.0476, 0, 0, 0, 0.0417, 0, 0, 0, 0, 0, 0.0625, 0, 0, 0, 0, 0.0339, 0, 0, 0, 0, 0, 0, 0, 0, 0, 0, 0, 0, 0, 0, 0.0488, 0, 0, 0, 0, 0, 0, 0, 0, 0, 0, 0, 0, 0, 0, 0, 0, 0, 0, 0.037, 0, 0, 0, 0, 0, 0.0208, 0, 0, 0, 0, 0, 0, 0, 0, 0, 0, 0, 0.0286, 0, 0, 0, 0, 0, 0, 0, 0, 0, 0, 0, 0, 0, 0, 0, 0, 0, 0, 0, 0, 0, 0, 0, 0, 0, 0, 0, 0, 0, 0, 0, 0, 0, 0, 0, 0, 0…
chr15,34236202,G,C SLC12A6	FALSE	Stomach	0, 0, 0, 0, 0, 0, 0, 0.2, 0, 0, 0, 0, 0, 0, 0, 0, 0, 0.0714, 0, 0, 0, 0, 0, 0, 0, 0, 0, 0, 0, 0, 0, 0, 0, 0, 0, 0, 0, 0, 0, 0, 0, 0, 0, 0, 0, 0, 0, 0, 0, 0, 0, 0, 0, 0, 0, 0.0286, 0, 0.0385, 0, 0, 0, 0, 0, 0, 0, 0, 0, 0, 0, 0, 0, 0, 0, 0.0476, 0, 0, 0, 0, 0, 0, 0, 0, 0, 0, 0, 0, 0, 0.0278, 0, 0, 0, 0.0357, 0, 0, 0, 0, 0, 0, 0, 0, 0, 0, 0.0769, 0, 0, 0, 0, 0, 0, 0, 0, 0, 0, 0, 0, 0, 0, 0, 0, 0, 0,…
chr15,34236202,G,C SLC12A6	FALSE	Testis	0, 0, 0, 0.0124, 0, 0.0088, 0, 0, 0.0233, 0.0053, 0, 0, 0, 0, 0, 0.0089, 0.009, 0, 0.0045, 0, 0.0169, 0, 0, 0, 0, 0, 0.0056, 0.0149, 0, 0, 0, 0.0097, 0, 0, 0, 0, 0.0185, 0, 0.01, 0, 0, 0, 0, 0, 0.0123, 0, 0.0102, 0, 0, 0, 0, 0, 0, 0.0114, 0, 0, 0, 0, 0, 0, 0.0084, 0, 0, 0, 0, 0, 0.0065, 0.0058, 0, 0, 0.0066, 0, 0, 0, 0, 0, 0, 0.0096, 0, 0, 0, 0.0126, 0.0182, 0, 0, 0, 0, 0, 0, 0.0159, 0, 0, 0, 0, …
chr15,34236202,G,C SLC12A6	FALSE	Thyroid	0, 0, 0, 0, 0, 0, 0, 0, 0.0233, 0, 0, 0, 0, 0, 0, 0, 0, 0, 0, 0, 0, 0.0159, 0, 0, 0, 0, 0, 0, 0, 0, 0, 0, 0, 0, 0, 0, 0, 0, 0, 0, 0, 0, 0, 0, 0.0769, 0.0227, 0, 0.02, 0, 0, 0, 0, 0, 0, 0, 0, 0, 0, 0, 0.0244, 0, 0, 0, 0, 0.0167, 0, 0, 0, 0, 0, 0, 0.0169, 0, 0, 0, 0, 0, 0.0323, 0, 0, 0, 0, 0.027, 0, 0, 0, 0, 0.0357, 0, 0, 0, 0, 0.0526, 0, 0, 0.0114, 0, 0, 0, 0, 0, 0, 0.0417, 0, 0, 0, 0, 0.0204, 0, …
chr15,34236202,G,C SLC12A6	FALSE	Whole Blood	0, 0, 0, 0.0217, 0, 0, 0, 0, 0, 0, 0, 0, 0, 0, 0, 0.0131, 0, 0, 0, 0, 0, 0.011, 0, 0, 0.0278, 0.0034, 0, 0, 0, 0, 0, 0, 0, 0.0213, 0, 0.1538, 0, 0, 0, 0, 0, 0, 0, 0, 0, 0, 0, 0, 0.0176, 0, 0, 0, 0, 0, 0.0139, 0.0333, 0, 0, 0, 0, 0, 0, 0.0172, 0, 0, 0, 0, 0, 0, 0, 0.0143, 0.0085, 0, 0, 0, 0, 0.0286, 0, 0.0588, 0, 0.0238, 0, 0, 0, 0, 0, 0.0342, 0, 0, 0, 0, 0.01, 0, 0.0106, 0.0108, 0, 0, 0, 0, 0, 0,…
chr15,34236202,G,C SLC12A6	TRUE	Adipose-Subcutaneous	0.1132
chr15,34236202,G,C SLC12A6	TRUE	Adipose-Visceral	0.1111
chr15,34236202,G,C SLC12A6	TRUE	Artery-Aorta	0.0926
chr15,34236202,G,C SLC12A6	TRUE	Artery-Coronary	0.0435
chr15,34236202,G,C SLC12A6	TRUE	Breast-Mammary Tissue	0
chr15,34236202,G,C SLC12A6	TRUE	Cells-EBV-transformed lymphocytes	0.0847
chr15,34236202,G,C SLC12A6	TRUE	Cells-Transformed fibroblasts	0
chr15,34236202,G,C SLC12A6	TRUE	Colon-Transverse	0.1
chr15,34236202,G,C SLC12A6	TRUE	Esophagus-Gastroesophageal Junction	0
chr15,34236202,G,C SLC12A6	TRUE	Esophagus-Mucosa	0.1311
chr15,34236202,G,C SLC12A6	TRUE	Esophagus-Muscularis	0.1538
chr15,34236202,G,C SLC12A6	TRUE	Heart-Atrial Appendage	0
chr15,34236202,G,C SLC12A6	TRUE	Heart-Left Ventricle	0.0645
chr15,34236202,G,C SLC12A6	TRUE	Lung	0.2391
chr15,34236202,G,C SLC12A6	TRUE	Muscle-Skeletal	0.0312
chr15,34236202,G,C SLC12A6	TRUE	Nerve-Tibial	0.2857
chr15,34236202,G,C SLC12A6	TRUE	Pancreas	0.3333
chr15,34236202,G,C SLC12A6	TRUE	Prostate	0.1429
chr15,34236202,G,C SLC12A6	TRUE	Skin-Not Sun_Exposed	0.0952
chr15,34236202,G,C SLC12A6	TRUE	Skin-Sun Exposed	0.0513
chr15,34236202,G,C SLC12A6	TRUE	Stomach	0.2174
chr15,34236202,G,C SLC12A6	TRUE	Testis	0.0508
chr15,34236202,G,C SLC12A6	TRUE	Thyroid	0.0816
chr15,34236202,G,C SLC12A6	TRUE	Whole Blood	0.0392
chr19,49862369,A,G PNKP	FALSE	Adipose-Subcutaneous	0, 0.0071, 0, 0, 0.0065, 0, 0, 0, 0.0114, 0.0072, 0, 0, 0, 0, 0, 0, 0, 0, 0, 0, 0, 0, 0, 0, 0, 0, 0.0075, 0, 0, 0, 0, 0, 0.0108, 0, 0, 0, 0.0128, 0, 0, 0.0073, 0, 0, 0, 0, 0, 0, 0, 0, 0, 0, 0, 0, 0.0128, 0, 0, 0, 0, 0, 0, 0, 0, 0, 0, 0, 0, 0, 0, 0, 0.0208, 0.0058, 0.0059, 0, 0, 0, 0.0069, 0, 0, 0, 0, 0, 0, 0, 0.0105, 0, 0, 0.0093, 0, 0.0056, 0.007, 0.0092, 0, 0.0041, 0.012, 0, 0.0073, 0, 0.007, 0…
chr19,49862369,A,G PNKP	FALSE	Artery-Tibial	0.0189, 0, 0, 0, 0, 0, 0.0079, 0, 0, 0, 0, 0, 0, 0, 0, 0.0092, 0, 0, 0.0094, 0, 0, 0, 0, 0, 0, 0, 0, 0.0119, 0, 0, 0.0156, 0, 0, 0, 0, 0, 0, 0, 0, 0, 0, 0, 0, 0, 0.013, 0, 0, 0, 0, 0.0119, 0, 0, 0, 0, 0.0253, 0, 0, 0, 0, 0, 0, 0, 0, 0, 0, 0, 0, 0, 0, 0, 0, 0, 0, 0, 0, 0, 0, 0, 0, 0, 0, 0, 0, 0.0073, 0, 0, 0, 0.028, 0, 0.0189, 0, 0, 0, 0, 0.012, 0, 0.0102, 0.0081, 0, 0, 0, 0, 0.0211, 0.0044, 0, 0.…
chr19,49862369,A,G PNKP	FALSE	Brain-Anterior cingulate_cortex	0, 0, 0, 0, 0, 0, 0, 0, 0, 0, 0, 0, 0, 0, 0, 0, 0, 0, 0, 0, 0, 0, 0, 0.0122, 0, 0.0161, 0.009, 0, 0, 0, 0, 0, 0, 0, 0, 0, 0, 0, 0, 0.0111, 0, 0, 0, 0, 0, 0, 0, 0, 0, 0, 0, 0.0145, 0, 0, 0, 0, 0, 0, 0, 0, 0, 0, 0, 0, 0, 0, 0, 0, 0, 0, 0, 0, 0, 0, 0, 0, 0, 0, 0, 0.0089, 0, 0, 0, 0, 0, 0, 0, 0, 0, 0, 0, 0, 0, 0, 0, 0, 0
chr19,49862369,A,G PNKP	FALSE	Brain-Caudate	0.0123, 0, 0, 0, 0, 0, 0, 0, 0, 0, 0, 0, 0, 0, 0.0152, 0, 0, 0, 0, 0, 0, 0, 0, 0, 0, 0, 0, 0, 0, 0, 0, 0, 0, 0.0161, 0, 0, 0, 0, 0, 0, 0, 0.0097, 0, 0, 0, 0, 0, 0, 0, 0, 0.0164, 0, 0, 0, 0, 0.0135, 0, 0, 0.026, 0, 0, 0.011, 0, 0, 0, 0, 0, 0, 0.0164, 0, 0.0128, 0, 0, 0, 0, 0, 0, 0, 0, 0, 0, 0, 0, 0, 0, 0, 0, 0, 0, 0, 0, 0, 0, 0, 0, 0, 0, 0, 0.0323, 0, 0, 0, 0, 0, 0, 0, 0.0106, 0, 0, 0, 0, 0, 0.013…
chr19,49862369,A,G PNKP	FALSE	Brain-Cerebellar Hemisphere	0, 0, 0.0081, 0.0119, 0, 0, 0, 0.0115, 0, 0, 0, 0, 0, 0, 0, 0, 0, 0, 0, 0, 0, 0, 0, 0, 0, 0.0111, 0, 0, 0, 0.0108, 0.0089, 0.0153, 0.0476, 0, 0.0127, 0, 0, 0, 0.0312, 0, 0, 0, 0, 0.0054, 0, 0, 0, 0, 0, 0.0094, 0.0075, 0, 0.0085, 0, 0, 0, 0, 0, 0, 0.0132, 0.0075, 0, 0, 0, 0, 0, 0, 0, 0, 0, 0, 0, 0, 0, 0, 0, 0, 0, 0, 0, 0, 0, 0, 0, 0, 0, 0, 0, 0, 0.0073, 0.0074, 0, 0.0103, 0, 0.0075, 0.0169, 0, 0, …
chr19,49862369,A,G PNKP	FALSE	Brain-Cerebellum	0, 0, 0.0115, 0, 0, 0, 0, 0, 0, 0, 0.0185, 0.0098, 0, 0.0094, 0, 0, 0, 0, 0, 0, 0, 0, 0, 0, 0, 0.0096, 0.0253, 0, 0.0141, 0, 0, 0.0069, 0, 0.013, 0, 0, 0.0094, 0.0077, 0, 0, 0.0084, 0, 0, 0, 0, 0.007, 0, 0, 0.0071, 0, 0, 0, 0, 0, 0, 0.0278, 0, 0, 0, 0.0325, 0, 0, 0, 0.0097, 0, 0, 0, 0, 0, 0, 0, 0, 0, 0.0156, 0.0118, 0.0111, 0, 0, 0.0132, 0, 0, 0, 0, 0.0057, 0, 0, 0, 0.0213, 0, 0.0455, 0, 0.0133, …
chr19,49862369,A,G PNKP	FALSE	Brain-Hippocampus	0, 0, 0, 0, 0, 0, 0, 0, 0, 0, 0, 0, 0, 0, 0, 0, 0, 0, 0.0172, 0, 0, 0, 0, 0, 0, 0, 0, 0, 0, 0, 0, 0, 0, 0, 0, 0, 0, 0.0125, 0, 0, 0, 0, 0, 0, 0, 0, 0, 0, 0, 0, 0, 0, 0, 0, 0, 0, 0, 0, 0, 0, 0, 0, 0, 0, 0, 0.0213, 0, 0, 0, 0, 0, 0, 0, 0, 0, 0.0137, 0, 0, 0, 0, 0, 0, 0, 0, 0, 0, 0, 0, 0.0128, 0.0123, 0, 0, 0, 0.0111, 0, 0, 0.0128, 0, 0, 0, 0
chr19,49862369,A,G PNKP	FALSE	Brain-Nucleus accumbens	0.0105, 0, 0, 0, 0, 0, 0, 0, 0.0067, 0, 0.0172, 0, 0, 0, 0.0189, 0.0118, 0, 0, 0, 0, 0, 0, 0, 0, 0.0235, 0, 0, 0, 0, 0, 0, 0, 0, 0, 0, 0, 0, 0, 0, 0, 0, 0, 0, 0, 0, 0, 0, 0, 0, 0, 0, 0, 0, 0, 0, 0, 0, 0, 0, 0, 0, 0, 0, 0, 0.0167, 0.0159, 0, 0, 0, 0, 0, 0, 0, 0, 0, 0, 0, 0, 0.0233, 0, 0, 0, 0, 0, 0, 0, 0, 0, 0, 0, 0, 0.0204, 0, 0.027, 0, 0, 0, 0, 0, 0, 0, 0, 0, 0, 0, 0.0116, 0, 0, 0, 0, 0, 0.0303,…
chr19,49862369,A,G PNKP	FALSE	Brain-Putamen	0, 0, 0.0196, 0, 0, 0, 0, 0, 0, 0, 0, 0, 0, 0, 0, 0, 0, 0, 0, 0, 0.037, 0, 0, 0, 0, 0, 0, 0, 0, 0, 0, 0, 0, 0.0088, 0, 0, 0.02, 0, 0, 0, 0, 0, 0, 0, 0.0105, 0, 0, 0, 0, 0.0094, 0, 0, 0, 0, 0, 0, 0, 0, 0, 0, 0, 0, 0, 0, 0, 0, 0, 0, 0, 0.0227, 0, 0, 0, 0, 0, 0, 0, 0.0172, 0, 0, 0, 0, 0, 0, 0, 0.0189, 0, 0.0233, 0, 0, 0, 0, 0, 0, 0, 0, 0.0116, 0, 0, 0, 0.037
chr19,49862369,A,G PNKP	FALSE	Lung	0.0064, 0.0152, 0, 0, 0, 0, 0, 0, 0, 0, 0, 0, 0, 0, 0.0172, 0, 0.0149, 0, 0.0075, 0.0069, 0, 0.0066, 0.0156, 0.0075, 0, 0, 0.0057, 0, 0.0065, 0, 0, 0, 0, 0, 0, 0, 0.029, 0.0148, 0, 0, 0.0108, 0, 0.0058, 0, 0.0054, 0, 0.0149, 0, 0, 0, 0, 0, 0, 0, 0.0075, 0, 0, 0, 0, 0.0115, 0, 0, 0, 0, 0.0047, 0, 0.0047, 0, 0, 0.0183, 0, 0.0053, 0.0093, 0, 0, 0, 0.0059, 0, 0, 0, 0, 0, 0, 0, 0, 0, 0, 0, 0.0052, 0, …
chr19,49862369,A,G PNKP	FALSE	Muscle-Skeletal	0, 0, 0, 0, 0, 0, 0, 0, 0, 0, 0, 0, 0, 0, 0, 0, 0, 0, 0, 0, 0, 0, 0, 0, 0, 0, 0.0333, 0, 0, 0, 0, 0, 0, 0, 0, 0, 0, 0, 0, 0, 0.0139, 0, 0, 0, 0, 0, 0, 0, 0, 0, 0, 0, 0, 0, 0, 0, 0, 0, 0, 0, 0, 0, 0, 0, 0, 0, 0, 0, 0, 0, 0, 0, 0, 0, 0.0488, 0, 0, 0, 0, 0, 0, 0, 0, 0.0217, 0, 0, 0, 0, 0, 0, 0.0088, 0, 0, 0, 0, 0, 0, 0, 0, 0, 0, 0, 0, 0, 0, 0.0357, 0, 0, 0, 0.0114, 0, 0, 0, 0, 0, 0, 0, 0, 0, 0, 0, 0…
chr19,49862369,A,G PNKP	FALSE	Nerve-Tibial	0, 0, 0, 0, 0.0119, 0, 0, 0, 0, 0, 0, 0, 0, 0, 0.0095, 0, 0, 0, 0, 0, 0, 0.0088, 0, 0, 0.0086, 0, 0, 0, 0, 0, 0, 0, 0, 0, 0, 0.0068, 0, 0, 0, 0, 0, 0.0104, 0, 0.0062, 0, 0, 0, 0.0074, 0.0263, 0, 0.0123, 0, 0.0112, 0, 0, 0, 0, 0, 0.0102, 0.0083, 0, 0, 0, 0, 0.0044, 0, 0, 0, 0, 0, 0, 0, 0, 0, 0.005, 0, 0, 0.0078, 0.0088, 0, 0, 0.0067, 0, 0.0182, 0.0148, 0, 0, 0, 0, 0, 0, 0.0073, 0.0068, 0, 0.011, 0…
chr19,49862369,A,G PNKP	FALSE	Pituitary	0.0179, 0, 0.0054, 0, 0.0044, 0.0038, 0, 0, 0, 0, 0.0083, 0, 0, 0, 0.0042, 0.0065, 0.0042, 0, 0, 0.0022, 0.0092, 0.0103, 0.0091, 0, 0.0029, 0, 0, 0.0145, 0.0079, 0, 0.0048, 0, 0, 0, 0, 0, 0.0064, 0.0127, 0, 0.0029, 0, 0, 0, 0.0024, 0, 0.0057, 0.0025, 0, 0, 0, 0, 0, 0.0051, 0.0022, 0, 0.0072, 0.0053, 0.004, 0.0039, 0.0093, 0.0029, 0.0027, 0, 0, 0, 0, 0.0043, 0, 0, 0, 0.0085, 0.0062, 0, 0.0046, 0, …
chr19,49862369,A,G PNKP	FALSE	Skin-Not Sun_Exposed	0, 0.029, 0, 0, 0.0152, 0, 0.0085, 0, 0, 0, 0, 0.0084, 0.0094, 0, 0, 0, 0.0084, 0, 0, 0, 0, 0, 0, 0, 0, 0, 0, 0, 0, 0, 0, 0, 0, 0, 0.007, 0, 0.0227, 0.0177, 0.0132, 0.0103, 0.012, 0, 0.0278, 0, 0, 0, 0.0141, 0, 0.009, 0.0174, 0, 0, 0, 0, 0, 0, 0, 0, 0.0172, 0.0161, 0, 0.0082, 0.0074, 0, 0, 0, 0.0096, 0, 0.0141, 0, 0, 0, 0, 0, 0, 0, 0.0091, 0, 0, 0, 0, 0, 0, 0, 0, 0, 0, 0, 0.0146, 0.0075, 0, 0, 0,…
chr19,49862369,A,G PNKP	FALSE	Skin-Sun Exposed	0.0052, 0, 0, 0, 0.0244, 0, 0, 0, 0, 0, 0, 0, 0, 0, 0, 0, 0, 0, 0, 0, 0, 0.0097, 0, 0, 0.013, 0, 0, 0, 0, 0, 0, 0, 0, 0, 0, 0, 0, 0, 0, 0, 0.0066, 0, 0.0076, 0, 0, 0, 0.0098, 0, 0, 0, 0, 0, 0, 0, 0, 0.0169, 0, 0, 0, 0, 0.0133, 0, 0.0091, 0.0123, 0.0164, 0, 0, 0, 0, 0, 0, 0, 0, 0, 0, 0, 0, 0, 0.0179, 0, 0, 0.0135, 0.0098, 0, 0, 0.0075, 0, 0, 0, 0, 0.0087, 0, 0, 0, 0, 0, 0, 0, 0, 0, 0, 0, 0, 0.0099…
chr19,49862369,A,G PNKP	FALSE	Testis	0, 0.0109, 0, 0.0076, 0.007, 0.0102, 0, 0.0058, 0.0093, 0, 0, 0, 0, 0, 0.0062, 0, 0, 0, 0.0072, 0, 0, 0.0064, 0, 0, 0, 0, 0, 0, 0, 0, 0.0077, 0.0247, 0, 0, 0, 0.0058, 0.0052, 0, 0.0059, 0, 0.0098, 0, 0, 0.0099, 0.0061, 0, 0.0095, 0.0068, 0, 0, 0.0049, 0.0056, 0, 0.0127, 0, 0.0041, 0, 0, 0, 0, 0.0098, 0.0085, 0, 0, 0.0055, 0.0096, 0.0141, 0, 0, 0, 0, 0, 0.0066, 0, 0.0064, 0, 0.005, 0.0053, 0, 0, 0…
chr19,49862369,A,G PNKP	FALSE	Whole Blood	0, 0, 0, 0, 0.0222, 0, 0, 0.0194, 0, 0.0045, 0, 0.0082, 0, 0.0156, 0.014, 0, 0.0105, 0, 0, 0, 0, 0.0133, 0, 0.0056, 0, 0.0085, 0, 0.0121, 0.0091, 0, 0, 0, 0, 0, 0, 0.0116, 0, 0, 0.0069, 0, 0, 0.0044, 0.0056, 0, 0.0071, 0, 0, 0.0082, 0, 0.0205, 0, 0, 0, 0.022, 0, 0.0078, 0, 0.0043, 0.0069, 0.0114, 0.0065, 0.0038, 0.0092, 0.0138, 0.0075, 0, 0, 0, 0, 0, 0, 0.0092, 0.0179, 0.0058, 0.0051, 0, 0, 0, 0,…
chr19,49862369,A,G PNKP	TRUE	Adipose-Subcutaneous	0.1231
chr19,49862369,A,G PNKP	TRUE	Artery-Tibial	0.0139
chr19,49862369,A,G PNKP	TRUE	Brain-Anterior cingulate_cortex	0.0357
chr19,49862369,A,G PNKP	TRUE	Brain-Caudate	0.0256
chr19,49862369,A,G PNKP	TRUE	Brain-Cerebellar Hemisphere	0.0625
chr19,49862369,A,G PNKP	TRUE	Brain-Cerebellum	0.1
chr19,49862369,A,G PNKP	TRUE	Brain-Hippocampus	0
chr19,49862369,A,G PNKP	TRUE	Brain-Nucleus accumbens	0.1
chr19,49862369,A,G PNKP	TRUE	Brain-Putamen	0.0769
chr19,49862369,A,G PNKP	TRUE	Lung	0.0989
chr19,49862369,A,G PNKP	TRUE	Muscle-Skeletal	0
chr19,49862369,A,G PNKP	TRUE	Nerve-Tibial	0.1333
chr19,49862369,A,G PNKP	TRUE	Pituitary	0.0853
chr19,49862369,A,G PNKP	TRUE	Skin-Not Sun_Exposed	0.0517
chr19,49862369,A,G PNKP	TRUE	Skin-Sun Exposed	0.0256
chr19,49862369,A,G PNKP	TRUE	Testis	0.0864
chr19,49862369,A,G PNKP	TRUE	Whole Blood	0.0559
chr6,43517183,G,A POLR1C	FALSE	Adipose-Subcutaneous	0.0179, 0, 0, 0, 0, 0, 0, 0.1026, 0, 0, 0, 0, 0, 0, 0, 0.0204, 0, 0, 0, 0, 0.0256, 0, 0, 0, 0.0141, 0.0571, 0, 0, 0, 0, 0, 0, 0, 0, 0, 0.0638, 0, 0, 0.0476, 0, 0, 0, 0, 0, 0.029, 0, 0, 0, 0, 0, 0, 0, 0.0263, 0.0278, 0, 0, 0.0328, 0, 0, 0, 0, 0, 0.0606, 0, 0, 0, 0, 0, 0.0156, 0, 0.0161, 0, 0.0597, 0, 0, 0.0147, 0, 0.0182, 0, 0, 0, 0, 0, 0.027, 0.0256, 0, 0, 0.0435, 0, 0, 0, 0, 0.0088, 0, 0, 0, 0, …
chr6,43517183,G,A POLR1C	FALSE	Artery-Aorta	0, 0.0714, 0, 0, 0, 0, 0, 0, 0, 0, 0, 0, 0, 0, 0, 0, 0.0286, 0, 0.0085, 0, 0.0192, 0, 0, 0, 0, 0, 0, 0, 0, 0, 0, 0, 0, 0, 0, 0, 0, 0, 0, 0, 0, 0, 0, 0, 0, 0, 0, 0.0333, 0, 0, 0.0238, 0, 0.0116, 0, 0.0167, 0, 0.0476, 0, 0, 0, 0, 0, 0, 0, 0, 0, 0, 0, 0.0385, 0, 0, 0, 0, 0, 0, 0.0112, 0, 0, 0, 0, 0, 0, 0, 0, 0, 0, 0, 0, 0.0588, 0, 0, 0, 0, 0, 0, 0, 0.0345, 0, 0, 0, 0, 0, 0.0099, 0, 0, 0, 0, 0, 0.021…
chr6,43517183,G,A POLR1C	FALSE	Esophagus-Gastroesophageal Junction	0, 0, 0, 0, 0, 0, 0, 0, 0, 0, 0, 0, 0.03, 0.0217, 0, 0, 0, 0, 0, 0.0303, 0.0133, 0, 0, 0, 0, 0, 0, 0, 0, 0, 0.0351, 0, 0.0244, 0.0635, 0, 0, 0, 0, 0, 0, 0, 0, 0, 0, 0, 0, 0, 0.0227, 0, 0, 0, 0.0152, 0, 0, 0, 0.04, 0, 0, 0.0238, 0, 0, 0, 0, 0, 0, 0, 0, 0, 0.0241, 0, 0, 0.0698, 0, 0, 0, 0, 0, 0, 0.0494, 0, 0, 0, 0, 0, 0, 0.0217, 0, 0, 0, 0, 0, 0, 0, 0, 0, 0, 0, 0.0333, 0, 0.0141, 0, 0, 0, 0, 0, 0, …
chr6,43517183,G,A POLR1C	FALSE	Esophagus-Mucosa	0, 0.018, 0, 0, 0, 0, 0.0588, 0, 0.0115, 0.0075, 0, 0, 0.05, 0.023, 0, 0.0196, 0, 0, 0.0104, 0, 0.0714, 0, 0, 0, 0, 0.0179, 0, 0, 0.027, 0, 0, 0.0208, 0.0095, 0, 0.013, 0.0099, 0, 0.0198, 0, 0.0213, 0.0253, 0.0119, 0.0256, 0, 0, 0.0449, 0, 0, 0.0167, 0, 0.0182, 0, 0, 0, 0, 0, 0, 0, 0.0112, 0, 0.019, 0.0137, 0.0152, 0.0253, 0.0349, 0.0119, 0.0083, 0, 0, 0, 0.0222, 0, 0, 0.0385, 0, 0, 0, 0, 0, 0, 0…
chr6,43517183,G,A POLR1C	FALSE	Heart-Left Ventricle	0, 0, 0, 0, 0, 0, 0, 0, 0, 0, 0.0588, 0, 0, 0, 0.0145, 0, 0.0132, 0, 0, 0, 0, 0, 0, 0, 0, 0, 0, 0, 0, 0.05, 0, 0, 0.1111, 0, 0, 0, 0, 0, 0.0263, 0, 0, 0, 0, 0.0208, 0, 0, 0, 0.05, 0, 0, 0.1667, 0.0189, 0, 0, 0, 0.0909, 0, 0, 0, 0, 0, 0, 0, 0, 0, 0, 0, 0, 0, 0, 0, 0, 0, 0, 0, 0, 0, 0, 0, 0, 0, 0, 0, 0, 0, 0, 0, 0, 0, 0, 0, 0, 0, 0, 0, 0, 0, 0, 0.0385, 0, 0, 0, 0, 0.0238, 0, 0, 0, 0, 0, 0, 0, 0, 0.…
chr6,43517183,G,A POLR1C	FALSE	Kidney-Cortex	0, 0, 0, 0, 0, 0, 0, 0, 0.0233, 0, 0.0164, 0, 0, 0, 0, 0, 0, 0, 0, 0, 0, 0, 0, 0, 0, 0.0341, 0, 0, 0, 0, 0, 0, 0, 0, 0
chr6,43517183,G,A POLR1C	FALSE	Liver	0, 0, 0, 0.0192, 0, 0, 0, 0, 0, 0, 0, 0, 0, 0, 0, 0, 0, 0, 0, 0, 0, 0, 0, 0, 0, 0, 0, 0.0204, 0, 0, 0.0105, 0.04, 0, 0, 0, 0, 0, 0.0118, 0, 0.06, 0, 0.0375, 0, 0, 0, 0, 0.015, 0, 0, 0, 0.0149, 0, 0, 0, 0, 0, 0, 0, 0, 0.0172, 0, 0, 0, 0, 0, 0, 0, 0, 0.0161, 0, 0, 0.0159, 0, 0, 0, 0, 0, 0, 0, 0, 0.0357, 0, 0.0159, 0, 0, 0, 0, 0, 0, 0, 0, 0, 0, 0, 0, 0, 0, 0, 0, 0, 0, 0, 0, 0, 0.0127, 0, 0.05, 0, 0,…
chr6,43517183,G,A POLR1C	FALSE	Lung	0.0047, 0.0244, 0, 0.0169, 0, 0, 0, 0, 0, 0, 0, 0, 0, 0, 0.036, 0.0361, 0, 0.0278, 0.0189, 0.0882, 0, 0, 0, 0.0357, 0, 0, 0.0163, 0, 0, 0.0278, 0, 0, 0.0185, 0, 0.0167, 0, 0, 0, 0.0417, 0.009, 0, 0, 0, 0, 0, 0, 0, 0, 0, 0, 0, 0, 0, 0, 0, 0.0182, 0, 0, 0, 0, 0, 0, 0.016, 0, 0, 0, 0, 0.0106, 0, 0, 0, 0.0076, 0, 0, 0, 0.0556, 0, 0, 0, 0, 0, 0, 0, 0.0345, 0, 0, 0, 0.0263, 0.05, 0, 0, 0.0179, 0, 0, 0,…
chr6,43517183,G,A POLR1C	FALSE	Muscle-Skeletal	0.0526, 0, 0, 0, 0, 0, 0, 0, 0, 0, 0, 0, 0, 0, 0, 0, 0, 0, 0, 0, 0, 0, 0, 0, 0, 0, 0, 0, 0, 0, 0, 0, 0, 0, 0, 0, 0, 0, 0, 0, 0, 0, 0, 0, 0, 0, 0, 0, 0, 0, 0, 0, 0, 0, 0, 0, 0, 0, 0, 0, 0, 0, 0.0167, 0, 0, 0, 0, 0, 0, 0, 0, 0, 0, 0, 0, 0, 0, 0, 0, 0, 0, 0, 0, 0, 0, 0, 0, 0.0556, 0, 0, 0, 0.0417, 0, 0, 0, 0, 0, 0, 0, 0, 0, 0, 0, 0, 0, 0, 0, 0, 0, 0, 0, 0, 0, 0, 0, 0, 0, 0, 0, 0, 0, 0, 0.0147, 0, 0,…
chr6,43517183,G,A POLR1C	FALSE	Pancreas	0, 0, 0, 0.0159, 0, 0, 0.0377, 0, 0, 0.0345, 0, 0, 0, 0, 0, 0, 0, 0, 0, 0, 0, 0, 0, 0, 0.0132, 0, 0, 0.0727, 0, 0, 0, 0, 0, 0, 0.0588, 0, 0.0278, 0, 0, 0, 0, 0, 0, 0, 0, 0, 0, 0, 0, 0, 0.0147, 0.0159, 0, 0, 0, 0.0286, 0, 0, 0, 0.0303, 0, 0.0263, 0, 0, 0, 0, 0, 0, 0.0263, 0.0588, 0, 0, 0, 0, 0.0606, 0, 0.0217, 0, 0, 0, 0.04, 0, 0.0172, 0, 0, 0, 0, 0, 0, 0, 0, 0, 0, 0, 0.05, 0, 0, 0.0373, 0.027, 0.…
chr6,43517183,G,A POLR1C	FALSE	Skin-Not Sun_Exposed	0.0208, 0.0169, 0, 0.02, 0.0156, 0, 0, 0.037, 0.0097, 0, 0, 0, 0.0118, 0, 0, 0.0244, 0.0104, 0, 0, 0, 0.05, 0, 0, 0.0513, 0, 0.0222, 0.0238, 0.0169, 0, 0.0377, 0.0172, 0, 0.0513, 0, 0, 0.05, 0, 0.026, 0, 0, 0.0127, 0, 0, 0, 0.0526, 0.0227, 0.0161, 0.0096, 0.037, 0, 0, 0, 0, 0, 0.0233, 0, 0.0204, 0, 0, 0.0182, 0.0333, 0, 0.0065, 0, 0, 0, 0, 0, 0.0154, 0.0125, 0, 0.0079, 0.0106, 0.0111, 0, 0.0172, …
chr6,43517183,G,A POLR1C	FALSE	Thyroid	0.0184, 0, 0, 0, 0.0345, 0.0253, 0.0238, 0, 0.0606, 0.0115, 0.0115, 0.0462, 0, 0.0196, 0.0185, 0.0118, 0, 0, 0.0545, 0, 0.0159, 0, 0, 0, 0, 0, 0, 0.0079, 0, 0, 0, 0, 0.0395, 0, 0.0267, 0.028, 0, 0.0227, 0.0088, 0, 0.0108, 0, 0, 0.0417, 0.009, 0, 0, 0.0071, 0.0122, 0, 0, 0, 0, 0, 0, 0, 0, 0, 0, 0, 0, 0, 0, 0, 0.0357, 0.0114, 0, 0, 0.0211, 0.0206, 0, 0, 0.0189, 0, 0, 0, 0, 0.0211, 0.0074, 0.0242, 0…
chr6,43517183,G,A POLR1C	FALSE	Whole Blood	0.037, 0, 0.3, 0, 0, 0, 0, 0, 0, 0, 0, 0, 0, 0, 0, 0, 0, 0, 0, 0, 0, 0, 0, 0, 0, 0, 0, 0, 0, 0, 0, 0, 0, 0, 0, 0, 0, 0, 0, 0, 0, 0, 0, 0, 0, 0, 0, 0, 0, 0, 0, 0, 0, 0, 0, 0, 0, 0, 0, 0, 0, 0, 0, 0, 0, 0, 0, 0, 0, 0, 0, 0, 0, 0, 0, 0, 0, 0, 0, 0, 0, 0, 0, 0, 0, 0, 0, 0, 0.0244, 0, 0, 0, 0, 0, 0, 0, 0, 0, 0, 0, 0, 0, 0, 0, 0, 0, 0, 0, 0, 0, 0, 0, 0, 0, 0, 0, 0, 0, 0, 0, 0, 0, 0, 0, 0.0909, 0, 0, 0,…
chr6,43517183,G,A POLR1C	TRUE	Adipose-Subcutaneous	0.2174
chr6,43517183,G,A POLR1C	TRUE	Artery-Aorta	0
chr6,43517183,G,A POLR1C	TRUE	Esophagus-Gastroesophageal Junction	0.0652
chr6,43517183,G,A POLR1C	TRUE	Esophagus-Mucosa	0.2056
chr6,43517183,G,A POLR1C	TRUE	Heart-Left Ventricle	0.1364
chr6,43517183,G,A POLR1C	TRUE	Kidney-Cortex	0.1739
chr6,43517183,G,A POLR1C	TRUE	Liver	0.1707
chr6,43517183,G,A POLR1C	TRUE	Lung	0.0423
chr6,43517183,G,A POLR1C	TRUE	Muscle-Skeletal	0
chr6,43517183,G,A POLR1C	TRUE	Pancreas	0.1148
chr6,43517183,G,A POLR1C	TRUE	Skin-Not Sun_Exposed	0.0179
chr6,43517183,G,A POLR1C	TRUE	Thyroid	0.0762
chr6,43517183,G,A POLR1C	TRUE	Whole Blood	0.125
