# Supplementary material for: Systematic identification of intron retention associated variants from massive publicly available transcriptome sequencing data
Source: Nat Commun. 2022 Sep 29;13:5357. doi: 10.1038/s41467-022-32887-9 (PMC9522810; doi:10.1038/s41467-022-32887-9)
Supplement: Supplementary file 9 — Source Data [file 41467_2022_32887_MOESM9_ESM.zip › SourceData/SupplementaryFigure7_source.tsv]

MutKey	IR_ratio_type	Median_Diff
AGRN chr1-1043733-G-T	MAJIQ_MD	0.055400000000000005
AGRN chr1-1043733-G-T	IRFinder_IRratio_MD	0.0731707
AGRN chr1-1043733-G-T	IRFinder_LocalIRratio_MD	0.17142857142857143
S100A4 chr1-153544653-C-T	MAJIQ_MD	0.029899999999999996
S100A4 chr1-153544653-C-T	IRFinder_IRratio_MD	0.016593585
S100A4 chr1-153544653-C-T	IRFinder_LocalIRratio_MD	0.32727272727272727
STX6 chr1-180993363-C-T	MAJIQ_MD	0.027850000000000003
STX6 chr1-180993363-C-T	IRFinder_IRratio_MD	0.0116549
STX6 chr1-180993363-C-T	IRFinder_LocalIRratio_MD	0.19148936170212766
BPNT1 chr1-220072847-T-C	MAJIQ_MD	0.0020499999999999997
BPNT1 chr1-220072847-T-C	IRFinder_IRratio_MD	0.0061923
BPNT1 chr1-220072847-T-C	IRFinder_LocalIRratio_MD	0.10539343408025012
COG2 chr1-230664589-T-G	MAJIQ_MD	0.0010000000000000009
COG2 chr1-230664589-T-G	IRFinder_IRratio_MD	0.0845053
COG2 chr1-230664589-T-G	IRFinder_LocalIRratio_MD	0.1
NTPCR chr1-232955719-G-A	MAJIQ_MD	0.1355
NTPCR chr1-232955719-G-A	IRFinder_IRratio_MD	0.1683385
NTPCR chr1-232955719-G-A	IRFinder_LocalIRratio_MD	0.08044118220454635
P3H1 chr1-42752532-C-A	MAJIQ_MD	0.061200000000000004
P3H1 chr1-42752532-C-A	IRFinder_IRratio_MD	0.0586196
P3H1 chr1-42752532-C-A	IRFinder_LocalIRratio_MD	0.07655038759689922
MMACHC chr1-45508210-A-G	MAJIQ_MD	0.21970000000000003
MMACHC chr1-45508210-A-G	IRFinder_IRratio_MD	0.24586200000000002
MMACHC chr1-45508210-A-G	IRFinder_LocalIRratio_MD	0.213768115942029
YIPF1 chr1-53871370-A-G	MAJIQ_MD	-5.999999999999998e-4
YIPF1 chr1-53871370-A-G	IRFinder_IRratio_MD	0.00721861
YIPF1 chr1-53871370-A-G	IRFinder_LocalIRratio_MD	0.1568627450980392
USP1 chr1-62447514-A-C	MAJIQ_MD	0.22435
USP1 chr1-62447514-A-C	IRFinder_IRratio_MD	0.219814
USP1 chr1-62447514-A-C	IRFinder_LocalIRratio_MD	0.2711864406779661
CDC123 chr10-12196320-G-A	MAJIQ_MD	0.0267
CDC123 chr10-12196320-G-A	IRFinder_IRratio_MD	0.0076306
CDC123 chr10-12196320-G-A	IRFinder_LocalIRratio_MD	0.11594202898550725
PHYH chr10-13280973-T-C	MAJIQ_MD	0.024349999999999997
PHYH chr10-13280973-T-C	IRFinder_IRratio_MD	0.00305516
PHYH chr10-13280973-T-C	IRFinder_LocalIRratio_MD	0.588768115942029
TUBGCP2 chr10-133299426-C-T	MAJIQ_MD	0.60265
TUBGCP2 chr10-133299426-C-T	IRFinder_IRratio_MD	0.6014625
TUBGCP2 chr10-133299426-C-T	IRFinder_LocalIRratio_MD	0.403031561461794
PGGHG chr11-290388-A-G	MAJIQ_MD	0.34750000000000003
PGGHG chr11-290388-A-G	IRFinder_IRratio_MD	0.413743
PGGHG chr11-290388-A-G	IRFinder_LocalIRratio_MD	0.35294117647058826
CAT chr11-34456207-G-T	MAJIQ_MD	0.12710000000000002
CAT chr11-34456207-G-T	IRFinder_IRratio_MD	0.124543
CAT chr11-34456207-G-T	IRFinder_LocalIRratio_MD	0.08279270929873339
CKAP5 chr11-46811006-C-T	MAJIQ_MD	0.010300000000000002
CKAP5 chr11-46811006-C-T	IRFinder_IRratio_MD	0
CKAP5 chr11-46811006-C-T	IRFinder_LocalIRratio_MD	0.125
MAP3K11 chr11-65599394-C-T	MAJIQ_MD	0.03849999999999999
MAP3K11 chr11-65599394-C-T	IRFinder_IRratio_MD	0.049142649999999996
MAP3K11 chr11-65599394-C-T	IRFinder_LocalIRratio_MD	0.07037037037037036
MUS81 chr11-65863210-G-A	MAJIQ_MD	0.21560000000000001
MUS81 chr11-65863210-G-A	IRFinder_IRratio_MD	0.169873
MUS81 chr11-65863210-G-A	IRFinder_LocalIRratio_MD	0.19607843137254902
MVK chr12-109576149-A-G	MAJIQ_MD	0.0157
MVK chr12-109576149-A-G	IRFinder_IRratio_MD	0.0165757
MVK chr12-109576149-A-G	IRFinder_LocalIRratio_MD	0.0625
MIPEP chr13-23809927-T-C	MAJIQ_MD	0.007550000000000001
MIPEP chr13-23809927-T-C	IRFinder_IRratio_MD	0
MIPEP chr13-23809927-T-C	IRFinder_LocalIRratio_MD	-0.0041407867494824
SPART chr13-36331398-C-T	MAJIQ_MD	0.2188
SPART chr13-36331398-C-T	IRFinder_IRratio_MD	0.111507
SPART chr13-36331398-C-T	IRFinder_LocalIRratio_MD	0.5454545454545454
SELENOS chr15-101275252-T-G	MAJIQ_MD	NA
SELENOS chr15-101275252-T-G	IRFinder_IRratio_MD	0.2499123
SELENOS chr15-101275252-T-G	IRFinder_LocalIRratio_MD	0.2454813747917196
RSL24D1 chr15-55183314-C-T	MAJIQ_MD	NA
RSL24D1 chr15-55183314-C-T	IRFinder_IRratio_MD	0.268003
RSL24D1 chr15-55183314-C-T	IRFinder_LocalIRratio_MD	0.20476190476190476
SNUPN chr15-75609558-C-G	MAJIQ_MD	0.0618
SNUPN chr15-75609558-C-G	IRFinder_IRratio_MD	0.054662199999999994
SNUPN chr15-75609558-C-G	IRFinder_LocalIRratio_MD	0.05745341614906832
FAM234A chr16-263777-T-C	MAJIQ_MD	0.05805
FAM234A chr16-263777-T-C	IRFinder_IRratio_MD	0.02210776
FAM234A chr16-263777-T-C	IRFinder_LocalIRratio_MD	0.18907563025210083
CYBA chr16-88647096-C-T	MAJIQ_MD	0.16499999999999998
CYBA chr16-88647096-C-T	IRFinder_IRratio_MD	0.181751385
CYBA chr16-88647096-C-T	IRFinder_LocalIRratio_MD	0.15554371027729957
KIAA0100 chr17-28631478-C-T	MAJIQ_MD	0.0028000000000000004
KIAA0100 chr17-28631478-C-T	IRFinder_IRratio_MD	0
KIAA0100 chr17-28631478-C-T	IRFinder_LocalIRratio_MD	0.13528951486697965
SAP30BP chr17-75699872-G-A	MAJIQ_MD	NA
SAP30BP chr17-75699872-G-A	IRFinder_IRratio_MD	0.15806446
SAP30BP chr17-75699872-G-A	IRFinder_LocalIRratio_MD	0.4452126545149801
C18orf21 chr18-35975096-G-A	MAJIQ_MD	0.0895
C18orf21 chr18-35975096-G-A	IRFinder_IRratio_MD	0.039141010000000004
C18orf21 chr18-35975096-G-A	IRFinder_LocalIRratio_MD	0.09912280701754386
ECSIT chr19-11507563-C-T	MAJIQ_MD	NA
ECSIT chr19-11507563-C-T	IRFinder_IRratio_MD	0.15293635
ECSIT chr19-11507563-C-T	IRFinder_LocalIRratio_MD	0.25693855389595754
ELOF1 chr19-11554367-T-C	MAJIQ_MD	0.23675000000000002
ELOF1 chr19-11554367-T-C	IRFinder_IRratio_MD	0.13356161
ELOF1 chr19-11554367-T-C	IRFinder_LocalIRratio_MD	0.4885057471264368
ILVBL chr19-15119418-C-T	MAJIQ_MD	0.0537
ILVBL chr19-15119418-C-T	IRFinder_IRratio_MD	0.0577064
ILVBL chr19-15119418-C-T	IRFinder_LocalIRratio_MD	0.08333333333333333
NCLN chr19-3203754-A-T	MAJIQ_MD	0.26890000000000003
NCLN chr19-3203754-A-T	IRFinder_IRratio_MD	0.29426165000000004
NCLN chr19-3203754-A-T	IRFinder_LocalIRratio_MD	0.21481481481481482
PIAS4 chr19-4007789-T-G	MAJIQ_MD	-0.014300000000000004
PIAS4 chr19-4007789-T-G	IRFinder_IRratio_MD	0.0364792
PIAS4 chr19-4007789-T-G	IRFinder_LocalIRratio_MD	0.15625
RABAC1 chr19-41958950-T-C	MAJIQ_MD	0.2245
RABAC1 chr19-41958950-T-C	IRFinder_IRratio_MD	0.2895775
RABAC1 chr19-41958950-T-C	IRFinder_LocalIRratio_MD	0.30665376219861035
CIC chr19-42287450-G-A	MAJIQ_MD	0.2627
CIC chr19-42287450-G-A	IRFinder_IRratio_MD	0.316703
CIC chr19-42287450-G-A	IRFinder_LocalIRratio_MD	0.2857142857142857
BAX chr19-48954964-T-G	MAJIQ_MD	NA
BAX chr19-48954964-T-G	IRFinder_IRratio_MD	0.10269355
BAX chr19-48954964-T-G	IRFinder_LocalIRratio_MD	0.23508867211653983
IFIH1 chr2-162277413-A-G	MAJIQ_MD	0.12625
IFIH1 chr2-162277413-A-G	IRFinder_IRratio_MD	0.1302035
IFIH1 chr2-162277413-A-G	IRFinder_LocalIRratio_MD	0.17013167013167013
SP110 chr2-230178157-C-T	MAJIQ_MD	0.06470000000000001
SP110 chr2-230178157-C-T	IRFinder_IRratio_MD	0.060141799999999995
SP110 chr2-230178157-C-T	IRFinder_LocalIRratio_MD	0.07272727272727272
C20orf96 chr20-278329-C-T	MAJIQ_MD	0.0462
C20orf96 chr20-278329-C-T	IRFinder_IRratio_MD	0
C20orf96 chr20-278329-C-T	IRFinder_LocalIRratio_MD	0.2727272727272727
RASSF2 chr20-4800968-T-C	MAJIQ_MD	0.021750000000000005
RASSF2 chr20-4800968-T-C	IRFinder_IRratio_MD	0.0167553
RASSF2 chr20-4800968-T-C	IRFinder_LocalIRratio_MD	0.0897877223178428
MCM8 chr20-5958727-G-T	MAJIQ_MD	0.02285
MCM8 chr20-5958727-G-T	IRFinder_IRratio_MD	0.01337165
MCM8 chr20-5958727-G-T	IRFinder_LocalIRratio_MD	0.11858974358974358
UCKL1 chr20-63945978-G-C	MAJIQ_MD	0.023200000000000005
UCKL1 chr20-63945978-G-C	IRFinder_IRratio_MD	-0.020187600000000003
UCKL1 chr20-63945978-G-C	IRFinder_LocalIRratio_MD	0.2366666666666667
CSTB chr21-43774760-C-G	MAJIQ_MD	0.01995
CSTB chr21-43774760-C-G	IRFinder_IRratio_MD	0.007005330000000001
CSTB chr21-43774760-C-G	IRFinder_LocalIRratio_MD	0.09669890751764618
NAGA chr22-42067764-C-T	MAJIQ_MD	0.4006
NAGA chr22-42067764-C-T	IRFinder_IRratio_MD	0.39587649999999996
NAGA chr22-42067764-C-T	IRFinder_LocalIRratio_MD	0.3735632183908046
UBA7 chr3-49806068-C-T	MAJIQ_MD	0.10490000000000001
UBA7 chr3-49806068-C-T	IRFinder_IRratio_MD	0.0833951
UBA7 chr3-49806068-C-T	IRFinder_LocalIRratio_MD	0.12226570599212107
GBE1 chr3-81536909-A-G	MAJIQ_MD	0.037700000000000004
GBE1 chr3-81536909-A-G	IRFinder_IRratio_MD	0.0175513
GBE1 chr3-81536909-A-G	IRFinder_LocalIRratio_MD	0.21052631578947367
BRD8 chr5-138171038-C-G	MAJIQ_MD	0.3374
BRD8 chr5-138171038-C-G	IRFinder_IRratio_MD	0.327527
BRD8 chr5-138171038-C-G	IRFinder_LocalIRratio_MD	0.3582089552238806
EXOC3 chr5-465277-G-A	MAJIQ_MD	0.07579999999999999
EXOC3 chr5-465277-G-A	IRFinder_IRratio_MD	0.02581316
EXOC3 chr5-465277-G-A	IRFinder_LocalIRratio_MD	0.42258023024939495
CCNH chr5-87399393-C-T	MAJIQ_MD	0.01225
CCNH chr5-87399393-C-T	IRFinder_IRratio_MD	0.0266593
CCNH chr5-87399393-C-T	IRFinder_LocalIRratio_MD	0.07849702380952381
ERAP1 chr5-96803404-T-A	MAJIQ_MD	0.0063999999999999994
ERAP1 chr5-96803404-T-A	IRFinder_IRratio_MD	0
ERAP1 chr5-96803404-T-A	IRFinder_LocalIRratio_MD	0.15789473684210525
C6orf89 chr6-36916576-T-C	MAJIQ_MD	0.28505
C6orf89 chr6-36916576-T-C	IRFinder_IRratio_MD	0.2582003
C6orf89 chr6-36916576-T-C	IRFinder_LocalIRratio_MD	0.24520205960368233
CENPQ chr6-49472788-A-G	MAJIQ_MD	0.3481
CENPQ chr6-49472788-A-G	IRFinder_IRratio_MD	0.207103
CENPQ chr6-49472788-A-G	IRFinder_LocalIRratio_MD	0.32
RARS2 chr6-87515022-T-C	MAJIQ_MD	0.0771
RARS2 chr6-87515022-T-C	IRFinder_IRratio_MD	0.092540785
RARS2 chr6-87515022-T-C	IRFinder_LocalIRratio_MD	0.20012774111134765
UFL1 chr6-96552665-A-G	MAJIQ_MD	0.1544
UFL1 chr6-96552665-A-G	IRFinder_IRratio_MD	0.111576
UFL1 chr6-96552665-A-G	IRFinder_LocalIRratio_MD	0.22287127814088598
ADCK2 chr7-140674264-G-C	MAJIQ_MD	NA
ADCK2 chr7-140674264-G-C	IRFinder_IRratio_MD	0.1941225
ADCK2 chr7-140674264-G-C	IRFinder_LocalIRratio_MD	0.07578428830697433
MAD1L1 chr7-1936686-C-A	MAJIQ_MD	0.004100000000000001
MAD1L1 chr7-1936686-C-A	IRFinder_IRratio_MD	0
MAD1L1 chr7-1936686-C-A	IRFinder_LocalIRratio_MD	0.24193548387096775
ANLN chr7-36406567-GT-G	MAJIQ_MD	NA
ANLN chr7-36406567-GT-G	IRFinder_IRratio_MD	0
ANLN chr7-36406567-GT-G	IRFinder_LocalIRratio_MD	0.3888888888888889
OGDH chr7-44707740-A-G	MAJIQ_MD	0.0974
OGDH chr7-44707740-A-G	IRFinder_IRratio_MD	0.0660377
OGDH chr7-44707740-A-G	IRFinder_LocalIRratio_MD	0.18711061885643085
ASL chr7-66082938-T-C	MAJIQ_MD	0.10909999999999999
ASL chr7-66082938-T-C	IRFinder_IRratio_MD	0.126866
ASL chr7-66082938-T-C	IRFinder_LocalIRratio_MD	0.20774193548387096
TMEM243 chr7-87196759-C-A	MAJIQ_MD	NA
TMEM243 chr7-87196759-C-A	IRFinder_IRratio_MD	0.1481476
TMEM243 chr7-87196759-C-A	IRFinder_LocalIRratio_MD	0.15330613793757708
GPAA1 chr8-144085746-A-G	MAJIQ_MD	0.1196
GPAA1 chr8-144085746-A-G	IRFinder_IRratio_MD	0.11645515000000001
GPAA1 chr8-144085746-A-G	IRFinder_LocalIRratio_MD	0.032249368819692814
FBXO25 chr8-463151-G-A	MAJIQ_MD	0.004
FBXO25 chr8-463151-G-A	IRFinder_IRratio_MD	0
FBXO25 chr8-463151-G-A	IRFinder_LocalIRratio_MD	0.1875
TMEM245 chr9-109050565-C-T	MAJIQ_MD	0.34975
TMEM245 chr9-109050565-C-T	IRFinder_IRratio_MD	0.43665
TMEM245 chr9-109050565-C-T	IRFinder_LocalIRratio_MD	0.4090909090909091
APTX chr9-32985969-A-T	MAJIQ_MD	NA
APTX chr9-32985969-A-T	IRFinder_IRratio_MD	0.1316155
APTX chr9-32985969-A-T	IRFinder_LocalIRratio_MD	0.3482866043613707
UBQLN1 chr9-83678437-T-A	MAJIQ_MD	0.0265
UBQLN1 chr9-83678437-T-A	IRFinder_IRratio_MD	0.0208249
UBQLN1 chr9-83678437-T-A	IRFinder_LocalIRratio_MD	0.10576923076923077
