# Supplementary material for: Systematic identification of intron retention associated variants from massive publicly available transcriptome sequencing data
Source: Nat Commun. 2022 Sep 29;13:5357. doi: 10.1038/s41467-022-32887-9 (PMC9522810; doi:10.1038/s41467-022-32887-9)
Supplement: Supplementary file 9 — Source Data [file 41467_2022_32887_MOESM9_ESM.zip › SourceData/Figure3c_source.tsv]

Motif_type	Relative_position	Reference_base	Alternative_base	Count
Donor	+3	A	G	7
Donor	+3	A	T	24
Donor	+3	C	G	2
Donor	+3	C	T	268
Donor	+3	G	T	1
Donor	+2	A	C	19
Donor	+2	A	G	469
Donor	+2	A	T	116
Donor	+2	C	G	1
Donor	+2	C	T	3
Donor	+1	A	C	1
Donor	+1	C	T	8
Donor	+1	G	A	1791
Donor	+1	G	C	368
Donor	+1	G	T	977
Donor	-1	G	A	2719
Donor	-1	G	C	520
Donor	-1	G	T	1249
Donor	-2	T	A	435
Donor	-2	T	C	1938
Donor	-2	T	G	423
Donor	-3	A	C	139
Donor	-3	A	G	466
Donor	-3	A	T	205
Donor	-3	C	T	1
Donor	-3	G	C	92
Donor	-3	G	T	146
Donor	-4	A	C	42
Donor	-4	A	G	349
Donor	-4	A	T	112
Donor	-4	C	G	2
Donor	-4	C	T	43
Donor	-5	C	A	2
Donor	-5	C	T	3
Donor	-5	G	A	1422
Donor	-5	G	C	301
Donor	-5	G	T	620
Donor	-6	G	A	1
Donor	-6	T	A	72
Donor	-6	T	C	231
Donor	-6	T	G	56
Acceptor	-6	A	G	15
Acceptor	-6	C	A	25
Acceptor	-6	C	G	44
Acceptor	-6	G	A	12
Acceptor	-6	T	A	15
Acceptor	-6	T	G	40
Acceptor	-5	A	G	15
Acceptor	-5	C	A	10
Acceptor	-5	C	G	20
Acceptor	-5	G	A	4
Acceptor	-5	T	A	43
Acceptor	-5	T	C	4
Acceptor	-5	T	G	61
Acceptor	-4	A	G	50
Acceptor	-4	T	G	1
Acceptor	-3	A	G	62
Acceptor	-3	C	A	191
Acceptor	-3	C	G	359
Acceptor	-3	T	A	43
Acceptor	-3	T	G	94
Acceptor	-2	A	C	273
Acceptor	-2	A	G	1251
Acceptor	-2	A	T	413
Acceptor	-1	G	A	1323
Acceptor	-1	G	C	364
Acceptor	-1	G	T	1038
Acceptor	+1	G	A	1
Acceptor	+1	G	C	31
Acceptor	+1	G	T	138
