# Supplementary material for: Systematic identification of intron retention associated variants from massive publicly available transcriptome sequencing data
Source: Nat Commun. 2022 Sep 29;13:5357. doi: 10.1038/s41467-022-32887-9 (PMC9522810; doi:10.1038/s41467-022-32887-9)
Supplement: Supplementary file 9 — Source Data [file 41467_2022_32887_MOESM9_ESM.zip › SourceData/SupplementaryFigure13b_source.tsv]

Gene	Tier	Count
APC	Tier1	1
APOB	Tier4	1
ATP7B	Tier3	1
BRCA2	Tier1	3
BRCA2	Tier3	1
CASQ2	Tier3	1
COL3A1	Tier2	1
COL3A1	Tier4	1
DSG2	Tier4	1
DSP	Tier1	1
DSP	Tier2	6
DSP	Tier3	1
DSP	Tier4	2
ENG	Tier2	2
FBN1	Tier2	3
FBN1	Tier3	5
FLNC	Tier2	1
FLNC	Tier4	2
GAA	Tier1	2
GAA	Tier2	6
GAA	Tier3	2
KCNH2	Tier2	1
KCNQ1	Tier3	1
LDLR	Tier1	3
LDLR	Tier2	2
LDLR	Tier3	1
LDLR	Tier4	1
LMNA	Tier1	4
MEN1	Tier1	4
MEN1	Tier2	5
MLH1	Tier1	3
MLH1	Tier2	1
MLH1	Tier4	1
MSH2	Tier1	9
MSH2	Tier2	5
MSH6	Tier1	1
MSH6	Tier2	1
MYH7	Tier3	1
NF2	Tier1	2
PALB2	Tier1	1
PALB2	Tier3	1
PCSK9	Tier4	1
PKP2	Tier1	1
PKP2	Tier3	1
PTEN	Tier1	3
PTEN	Tier2	3
RB1	Tier1	2
RB1	Tier2	7
RB1	Tier3	10
RYR1	Tier1	1
RYR1	Tier2	1
RYR1	Tier3	1
RYR1	Tier4	1
SCN5A	Tier4	2
SDHD	Tier2	2
SMAD3	Tier2	2
SMAD3	Tier3	2
SMAD4	Tier1	2
SMAD4	Tier2	6
SMAD4	Tier3	1
STK11	Tier1	3
STK11	Tier2	14
STK11	Tier3	3
TGFBR1	Tier3	1
TGFBR2	Tier1	1
TGFBR2	Tier4	2
TP53	Tier1	30
TP53	Tier2	23
TRDN	Tier4	2
TSC1	Tier2	3
TSC2	Tier1	2
TSC2	Tier2	13
TSC2	Tier4	2
TTN	Tier4	10
