# Supplementary material for: Systematic identification of intron retention associated variants from massive publicly available transcriptome sequencing data
Source: Nat Commun. 2022 Sep 29;13:5357. doi: 10.1038/s41467-022-32887-9 (PMC9522810; doi:10.1038/s41467-022-32887-9)
Supplement: Supplementary file 9 — Source Data [file 41467_2022_32887_MOESM9_ESM.zip › SourceData/Figure4c_source.tsv]

Gene	Tier	Count
ARID1A	Tier3	1
ARID1A	Tier4	10
ASL	Tier1	1
ASL	Tier2	1
ASL	Tier3	5
ASL	Tier4	3
ATRX	Tier3	1
ATRX	Tier4	8
BCOR	Tier2	4
BCOR	Tier3	2
BCOR	Tier4	9
CHD8	Tier2	1
CHD8	Tier3	5
CHD8	Tier4	5
CLTC	Tier3	3
CLTC	Tier4	7
COL6A1	Tier1	1
COL6A1	Tier2	2
COL6A1	Tier3	3
COL6A1	Tier4	4
COL7A1	Tier1	2
COL7A1	Tier2	2
COL7A1	Tier3	10
COL7A1	Tier4	2
CREBBP	Tier1	1
CREBBP	Tier2	7
CREBBP	Tier3	3
CREBBP	Tier4	2
CTNNB1	Tier2	1
CTNNB1	Tier3	7
CTNNB1	Tier4	1
DIAPH1	Tier3	5
DIAPH1	Tier4	6
DPYD	Tier3	8
DPYD	Tier4	3
DSP	Tier1	1
DSP	Tier2	6
DSP	Tier3	1
DSP	Tier4	2
DST	Tier3	1
DST	Tier4	14
DYNC2H1	Tier2	2
DYNC2H1	Tier3	3
DYNC2H1	Tier4	7
DYSF	Tier1	1
DYSF	Tier2	6
DYSF	Tier3	3
DYSF	Tier4	1
ELP1	Tier1	3
ELP1	Tier2	1
ELP1	Tier3	1
ELP1	Tier4	4
EP300	Tier2	2
EP300	Tier3	7
EP300	Tier4	4
FLNA	Tier1	1
FLNA	Tier2	6
FLNA	Tier3	6
FLNA	Tier4	4
GAA	Tier1	2
GAA	Tier2	6
GAA	Tier3	2
GPAA1	Tier3	4
GPAA1	Tier4	9
HERC1	Tier4	9
HGSNAT	Tier1	2
HGSNAT	Tier2	2
HGSNAT	Tier3	4
HGSNAT	Tier4	2
HNRNPK	Tier2	1
HNRNPK	Tier3	1
HNRNPK	Tier4	8
KMT2D	Tier1	3
KMT2D	Tier2	4
KMT2D	Tier3	6
KMT2D	Tier4	1
LRBA	Tier2	1
LRBA	Tier3	3
LRBA	Tier4	9
LRPPRC	Tier1	1
LRPPRC	Tier2	2
LRPPRC	Tier3	3
LRPPRC	Tier4	4
LZTR1	Tier3	7
LZTR1	Tier4	3
MAN2B1	Tier1	3
MAN2B1	Tier2	4
MAN2B1	Tier3	2
MEN1	Tier1	4
MEN1	Tier2	5
MME	Tier2	2
MME	Tier3	4
MME	Tier4	4
MMUT	Tier1	2
MMUT	Tier2	4
MMUT	Tier3	3
MSH2	Tier1	9
MSH2	Tier2	5
MSH3	Tier1	1
MSH3	Tier2	4
MSH3	Tier3	2
MSH3	Tier4	2
MYH9	Tier4	26
NDRG1	Tier1	1
NDRG1	Tier2	2
NDRG1	Tier3	2
NDRG1	Tier4	7
NF1	Tier1	9
NF1	Tier2	15
NFKB1	Tier2	3
NFKB1	Tier3	1
NFKB1	Tier4	6
NIPBL	Tier2	5
NIPBL	Tier3	6
NIPBL	Tier4	2
PHKB	Tier1	1
PHKB	Tier2	1
PHKB	Tier3	3
PHKB	Tier4	12
PLEC	Tier3	4
PLEC	Tier4	9
PNPLA6	Tier1	2
PNPLA6	Tier2	1
PNPLA6	Tier4	7
PRPF8	Tier4	14
RB1	Tier1	2
RB1	Tier2	7
RB1	Tier3	10
SDHA	Tier1	2
SDHA	Tier2	5
SDHA	Tier3	2
SDHA	Tier4	2
SIN3A	Tier3	4
SIN3A	Tier4	8
SMAD4	Tier1	2
SMAD4	Tier2	6
SMAD4	Tier3	1
SMARCA4	Tier1	4
SMARCA4	Tier2	2
SMARCA4	Tier3	5
SMARCA4	Tier4	12
SMCHD1	Tier3	2
SMCHD1	Tier4	8
STK11	Tier1	3
STK11	Tier2	14
STK11	Tier3	3
SYNE1	Tier2	1
SYNE1	Tier3	3
SYNE1	Tier4	6
SZT2	Tier2	3
SZT2	Tier3	2
SZT2	Tier4	5
TJP2	Tier2	2
TJP2	Tier3	1
TJP2	Tier4	6
TP53	Tier1	30
TP53	Tier2	23
TSC2	Tier1	2
TSC2	Tier2	13
TSC2	Tier4	2
TTN	Tier4	10
TYK2	Tier3	2
TYK2	Tier4	7
VPS13A	Tier2	1
VPS13A	Tier3	5
VPS13A	Tier4	6
VPS13B	Tier1	4
VPS13B	Tier2	4
VPS13B	Tier4	2
VPS13D	Tier3	1
VPS13D	Tier4	8
WASHC5	Tier2	2
WASHC5	Tier4	10
YY1AP1	Tier1	1
YY1AP1	Tier3	1
YY1AP1	Tier4	7
