# Supplementary material for: Systematic identification of intron retention associated variants from massive publicly available transcriptome sequencing data
Source: Nat Commun. 2022 Sep 29;13:5357. doi: 10.1038/s41467-022-32887-9 (PMC9522810; doi:10.1038/s41467-022-32887-9)
Supplement: Supplementary file 9 — Source Data [file 41467_2022_32887_MOESM9_ESM.zip › SourceData/SupplementaryFigure13a_source.tsv]

Gene	Tier	Count
ANK2	Tier4	4
ARID1A	Tier3	1
ARID1A	Tier4	10
ATM	Tier2	3
ATM	Tier4	1
ATRX	Tier3	1
ATRX	Tier4	8
BAP1	Tier1	1
BAP1	Tier2	4
BAP1	Tier3	2
BCOR	Tier2	4
BCOR	Tier3	2
BCOR	Tier4	9
BMPR2	Tier2	1
BMPR2	Tier3	2
BMPR2	Tier4	1
BRCA2	Tier1	3
BRCA2	Tier3	1
CACNA1A	Tier2	2
CACNA1A	Tier3	1
CASK	Tier2	2
CASK	Tier3	1
CDH1	Tier1	3
CDH1	Tier2	2
CDH1	Tier4	2
CHD2	Tier3	3
CHD2	Tier4	1
CHD7	Tier4	3
CHD8	Tier2	1
CHD8	Tier3	5
CHD8	Tier4	5
COL1A1	Tier1	1
COL1A1	Tier2	2
COL1A1	Tier3	3
COL2A1	Tier2	2
COL2A1	Tier3	2
COL5A1	Tier3	3
COL5A1	Tier4	2
CREBBP	Tier1	1
CREBBP	Tier2	7
CREBBP	Tier3	3
CREBBP	Tier4	2
CTNNB1	Tier2	1
CTNNB1	Tier3	7
CTNNB1	Tier4	1
DDX3X	Tier2	6
DICER1	Tier1	1
DICER1	Tier2	1
DICER1	Tier3	2
DICER1	Tier4	1
DMD	Tier2	2
DMD	Tier3	3
DMD	Tier4	2
DYRK1A	Tier2	4
EFTUD2	Tier2	1
EFTUD2	Tier3	5
EFTUD2	Tier4	1
EHMT1	Tier3	2
EHMT1	Tier4	2
EP300	Tier2	2
EP300	Tier3	7
EP300	Tier4	4
EXT2	Tier3	1
EXT2	Tier4	2
FBN1	Tier2	3
FBN1	Tier3	5
FLCN	Tier1	2
FLCN	Tier2	2
FLCN	Tier3	1
FLNA	Tier1	1
FLNA	Tier2	6
FLNA	Tier3	6
FLNA	Tier4	4
FOXP1	Tier1	2
FOXP1	Tier2	2
HMBS	Tier2	2
HMBS	Tier3	1
HNRNPK	Tier2	1
HNRNPK	Tier3	1
HNRNPK	Tier4	8
HPRT1	Tier2	2
HPRT1	Tier3	2
IDS	Tier2	1
IDS	Tier3	1
IDS	Tier4	1
KANSL1	Tier3	1
KANSL1	Tier4	4
KMT2C	Tier3	1
KMT2C	Tier4	6
KMT2D	Tier1	3
KMT2D	Tier2	4
KMT2D	Tier3	6
KMT2D	Tier4	1
L1CAM	Tier1	1
L1CAM	Tier3	1
L1CAM	Tier4	2
LDLR	Tier1	3
LDLR	Tier2	2
LDLR	Tier3	1
LDLR	Tier4	1
MED13L	Tier2	1
MED13L	Tier3	4
MEN1	Tier1	4
MEN1	Tier2	5
MLH1	Tier1	3
MLH1	Tier2	1
MLH1	Tier4	1
MSH2	Tier1	9
MSH2	Tier2	5
NAA15	Tier2	1
NAA15	Tier4	3
NF1	Tier1	9
NF1	Tier2	15
NFIA	Tier2	1
NFIA	Tier4	3
NIPBL	Tier2	5
NIPBL	Tier3	6
NIPBL	Tier4	2
NSD1	Tier1	1
NSD1	Tier2	4
NSD1	Tier3	2
OFD1	Tier2	1
OFD1	Tier3	1
OFD1	Tier4	1
PKD1	Tier2	3
PTEN	Tier1	3
PTEN	Tier2	3
RB1	Tier1	2
RB1	Tier2	7
RB1	Tier3	10
RPS26	Tier2	3
RPS6KA3	Tier2	3
RPS6KA3	Tier3	2
RPS6KA3	Tier4	1
RUNX1	Tier3	4
SIN3A	Tier3	4
SIN3A	Tier4	8
SLC9A6	Tier2	1
SLC9A6	Tier3	3
SMAD3	Tier2	2
SMAD3	Tier3	2
SMAD4	Tier1	2
SMAD4	Tier2	6
SMAD4	Tier3	1
SMARCB1	Tier2	3
SMARCB1	Tier3	2
SMC1A	Tier1	1
SMC1A	Tier3	2
SMC1A	Tier4	4
SOX5	Tier2	1
SOX5	Tier3	1
SOX5	Tier4	1
STK11	Tier1	3
STK11	Tier2	14
STK11	Tier3	3
TCF12	Tier3	3
TCF4	Tier1	1
TCF4	Tier2	1
TCF4	Tier3	2
TP53	Tier1	30
TP53	Tier2	23
TRIP12	Tier4	8
TSC1	Tier2	3
TSC2	Tier1	2
TSC2	Tier2	13
TSC2	Tier4	2
USP9X	Tier3	3
WAC	Tier2	2
WAC	Tier3	4
WAC	Tier4	2
