# Supplementary material for: Systematic identification of intron retention associated variants from massive publicly available transcriptome sequencing data
Source: Nat Commun. 2022 Sep 29;13:5357. doi: 10.1038/s41467-022-32887-9 (PMC9522810; doi:10.1038/s41467-022-32887-9)
Supplement: Supplementary file 9 — Source Data [file 41467_2022_32887_MOESM9_ESM.zip › SourceData/SupplementaryFigure16a_source.tsv]

Mutation_key	Mutation_status	Tissue	IR_ratio_values
chr1,63402348,G,A ALG6	FALSE	Adipose-Subcutaneous	0, 0, 0, 0, 0, 0, 0, 0, 0, 0, 0, 0, 0, 0, 0, 0, 0, 0, 0, 0, 0, 0, 0, 0, 0, 0, 0, 0, 0, 0, 0, 0, 0, 0, 0, 0, 0.0625, 0, 0.0476, 0, 0, 0, 0, 0, 0, 0, 0, 0, 0, 0, 0, 0, 0, 0, 0, 0, 0, 0, 0.0556, 0, 0, 0, 0, 0, 0, 0, 0, 0, 0, 0, 0, 0, 0, 0, 0, 0, 0, 0, 0, 0, 0, 0, 0, 0, 0, 0, 0, 0, 0, 0, 0, 0, 0, 0, 0, 0, 0, 0, 0, 0, 0, 0, 0, 0, 0, 0, 0, 0, 0, 0, 0, 0, 0, 0, 0, 0, 0, 0, 0, 0, 0, 0, 0, 0, 0, 0, 0, 0, …
chr1,63402348,G,A ALG6	FALSE	Adipose-Visceral	0, 0, 0, 0, 0, 0, 0, 0, 0, 0, 0, 0, 0, 0, 0, 0, 0, 0, 0, 0, 0, 0, 0, 0.0769, 0, 0, 0, 0, 0, 0, 0, 0, 0, 0, 0, 0, 0, 0, 0, 0, 0, 0, 0, 0, 0, 0, 0, 0, 0, 0, 0, 0, 0, 0, 0, 0, 0, 0.0303, 0, 0, 0, 0, 0, 0.0588, 0, 0, 0, 0, 0, 0, 0, 0, 0, 0, 0, 0, 0, 0, 0, 0, 0, 0, 0.0455, 0, 0, 0, 0, 0, 0, 0, 0, 0, 0.0417, 0, 0, 0, 0, 0, 0, 0, 0, 0, 0, 0, 0, 0, 0, 0, 0, 0, 0.0476, 0, 0, 0, 0, 0, 0, 0, 0, 0, 0, 0, 0, …
chr1,63402348,G,A ALG6	FALSE	Artery-Aorta	0, 0, 0, 0, 0, 0, 0, 0, 0, 0, 0, 0, 0, 0, 0, 0, 0, 0, 0, 0, 0, 0, 0, 0, 0.1, 0, 0, 0, 0, 0, 0, 0, 0, 0, 0, 0, 0, 0, 0, 0, 0, 0, 0, 0, 0, 0, 0, 0, 0, 0, 0, 0, 0, 0, 0, 0, 0, 0, 0, 0, 0, 0, 0, 0, 0, 0, 0, 0, 0, 0, 0, 0, 0, 0, 0, 0, 0, 0, 0, 0, 0, 0, 0, 0, 0, 0, 0, 0, 0, 0, 0, 0, 0, 0, 0, 0, 0, 0, 0, 0, 0, 0, 0, 0, 0, 0, 0, 0, 0, 0, 0, 0, 0, 0, 0, 0, 0, 0, 0, 0, 0, 0, 0, 0, 0, 0, 0, 0, 0, 0, 0.1429,…
chr1,63402348,G,A ALG6	FALSE	Artery-Tibial	0, 0, 0, 0, 0, 0, 0, 0, 0, 0, 0, 0, 0, 0, 0, 0, 0, 0, 0, 0, 0, 0, 0, 0, 0, 0, 0, 0.1, 0, 0, 0, 0, 0, 0, 0, 0, 0, 0, 0, 0, 0, 0, 0, 0, 0, 0, 0, 0, 0, 0, 0, 0, 0, 0, 0, 0, 0, 0, 0, 0.1429, 0, 0, 0, 0, 0, 0, 0, 0, 0, 0, 0, 0, 0, 0, 0, 0, 0.0714, 0, 0, 0, 0, 0, 0, 0, 0, 0, 0, 0, 0, 0, 0, 0, 0, 0, 0, 0, 0, 0, 0, 0, 0, 0, 0, 0, 0, 0, 0, 0, 0, 0, 0, 0, 0, 0, 0, 0, 0, 0, 0, 0, 0, 0, 0, 0, 0, 0, 0, 0, 0, …
chr1,63402348,G,A ALG6	FALSE	Brain-Cerebellar Hemisphere	0, 0, 0, 0, 0, 0, 0, 0, 0, 0, 0, 0.0417, 0, 0, 0, 0, 0, 0, 0, 0, 0, 0, 0, 0, 0, 0, 0, 0, 0, 0, 0, 0, 0, 0, 0, 0, 0, 0.1, 0, 0, 0, 0, 0.0625, 0, 0, 0, 0, 0, 0, 0, 0, 0, 0.1111, 0, 0, 0, 0, 0, 0, 0, 0, 0, 0.0909, 0, 0, 0, 0, 0, 0, 0, 0, 0, 0.0769, 0, 0, 0, 0, 0, 0, 0, 0, 0, 0, 0, 0, 0, 0, 0.013, 0, 0, 0, 0, 0, 0, 0, 0, 0, 0, 0, 0, 0.0143, 0, 0, 0, 0, 0, 0, 0, 0, 0, 0, 0, 0, 0, 0
chr1,63402348,G,A ALG6	FALSE	Brain-Cerebellum	0, 0, 0, 0, 0, 0, 0, 0, 0, 0, 0, 0, 0, 0.0714, 0, 0, 0, 0, 0, 0, 0, 0, 0, 0, 0, 0, 0, 0, 0, 0, 0, 0, 0, 0, 0, 0, 0, 0, 0, 0, 0, 0, 0, 0, 0, 0, 0, 0, 0, 0, 0, 0, 0, 0, 0, 0, 0, 0, 0, 0, 0, 0, 0, 0, 0, 0, 0, 0, 0, 0, 0, 0, 0, 0, 0, 0, 0, 0, 0, 0, 0, 0, 0, 0, 0, 0, 0, 0, 0, 0, 0, 0, 0, 0, 0, 0, 0, 0, 0, 0, 0, 0, 0, 0, 0, 0, 0, 0, 0, 0, 0, 0, 0, 0, 0, 0, 0, 0, 0, 0, 0, 0, 0, 0, 0, 0, 0, 0, 0, 0, 0, 0…
chr1,63402348,G,A ALG6	FALSE	Brain-Cortex	0, 0, 0, 0, 0.25, 0, 0, 0, 0, 0, 0.1667, 0, 0, 0, 0.3333, 0, 0, 0, 0, 0, 0, 0, 0, 0, 0, 0, 0, 0, 0, 0, 0, 0, 0, 0, 0, 0, 0, 0, 0, 0, 0, 0, 0, 0, 0, 0, 0, 0, 0, 0, 0, 0, 0, 0, 0, 0, 0, 0, 0, 0, 0, 0, 0, 0, 0, 0, 0, 0, 0, 0, 0, 0, 0, 0, 0, 0, 0, 0, 0, 0, 0, 0, 0, 0, 0, 0, 0, 0, 0, 0, 0, 0, 0, 0, 0, 0, 0, 0, 0, 0, 0, 0, 0, 0, 0, 0, 0, 0, 0, 0, 0, 0, 0, 0, 0, 0.1667, 0, 0, 0, 0, 0, 0, 0, 0, 0, 0, 0
chr1,63402348,G,A ALG6	FALSE	Brain-Frontal Cortex	0, 0, 0, 0, 0, 0, 0, 0, 0, 0, 0, 0, 0, 0, 0, 0, 0, 0, 0, 0, 0, 0, 0.125, 0, 0, 0, 0, 0, 0, 0, 0, 0, 0, 0, 0, 0, 0, 0, 0, 0, 0, 0, 0, 0, 0.2, 0, 0, 0, 0.5, 0, 0, 0, 0, 0, 0, 0, 0, 0, 0, 0, 0, 0, 0, 0, 0, 0, 0, 0, 0, 0, 0, 0, 0.1667, 0, 0, 0, 0, 0.0789, 0, 0, 0, 0, 0, 0, 0, 0, 0, 0, 0, 0, 0, 0, 0, 0, 0, 0, 0, 0, 0, 0.125, 0, 0, 0, 0, 0, 0, 0, 0, 0, 0, 0, 0, 0, 0, 0
chr1,63402348,G,A ALG6	FALSE	Brain-Spinal cord	0, 0, 0, 0, 0, 0, 0, 0, 0, 0, 0, 0, 0, 0, 0, 0, 0, 0, 0, 0, 0, 0, 0, 0, 0, 0, 0, 0, 0, 0, 0, 0, 0.0714, 0, 0, 0, 0, 0, 0, 0, 0, 0, 0, 0, 0, 0, 0, 0, 0, 0, 0, 0, 0, 0, 0, 0, 0, 0, 0, 0, 0, 0, 0, 0, 0, 0, 0, 0.2, 0, 0, 0.0667
chr1,63402348,G,A ALG6	FALSE	Breast-Mammary Tissue	0, 0, 0, 0.1154, 0, 0, 0, 0, 0, 0, 0, 0, 0, 0, 0, 0, 0, 0, 0, 0, 0, 0, 0, 0, 0, 0, 0, 0, 0, 0, 0, 0, 0, 0, 0, 0.0294, 0, 0, 0, 0, 0, 0, 0, 0, 0, 0, 0, 0, 0, 0, 0, 0, 0, 0, 0, 0, 0.1875, 0, 0, 0, 0, 0, 0.0526, 0, 0, 0, 0, 0, 0, 0.0833, 0, 0, 0, 0, 0, 0, 0, 0, 0, 0, 0, 0, 0, 0, 0, 0, 0, 0, 0, 0, 0, 0, 0, 0, 0, 0, 0, 0, 0, 0, 0, 0, 0, 0, 0, 0, 0, 0, 0, 0, 0.05, 0, 0, 0, 0, 0, 0, 0.125, 0, 0, 0, 0, 0…
chr1,63402348,G,A ALG6	FALSE	Cells-Transformed fibroblasts	0, 0, 0, 0, 0, 0, 0, 0, 0, 0, 0, 0, 0, 0, 0, 0, 0, 0, 0, 0, 0, 0, 0, 0, 0, 0, 0, 0, 0, 0, 0, 0, 0, 0, 0, 0, 0, 0, 0, 0, 0, 0, 0, 0, 0, 0, 0, 0, 0, 0, 0, 0, 0, 0, 0, 0, 0, 0, 0, 0, 0, 0, 0, 0, 0, 0, 0, 0, 0, 0, 0, 0, 0, 0, 0, 0, 0, 0, 0, 0, 0, 0, 0, 0, 0, 0, 0, 0, 0, 0, 0, 0, 0, 0, 0, 0, 0, 0, 0, 0, 0, 0, 0, 0, 0, 0, 0, 0, 0, 0, 0, 0, 0, 0, 0, 0, 0, 0, 0, 0, 0, 0, 0, 0, 0, 0, 0, 0, 0, 0, 0, 0, 0, …
chr1,63402348,G,A ALG6	FALSE	Esophagus-Mucosa	0, 0, 0, 0, 0, 0, 0, 0, 0, 0, 0, 0, 0, 0, 0, 0, 0, 0, 0, 0, 0, 0, 0, 0, 0, 0.0714, 0, 0, 0, 0.0588, 0, 0, 0, 0, 0, 0, 0, 0, 0, 0.0667, 0, 0, 0, 0, 0, 0, 0, 0, 0, 0, 0.0588, 0, 0, 0, 0, 0, 0, 0, 0, 0.0312, 0, 0, 0, 0, 0.037, 0, 0, 0.0588, 0, 0, 0, 0, 0, 0, 0, 0, 0, 0, 0, 0, 0, 0, 0, 0, 0, 0.0625, 0, 0, 0, 0, 0, 0, 0.125, 0, 0.0294, 0, 0, 0, 0, 0.0625, 0, 0, 0, 0, 0, 0, 0, 0, 0, 0, 0, 0, 0, 0, 0, 0…
chr1,63402348,G,A ALG6	FALSE	Lung	0, 0, 0, 0, 0, 0, 0, 0, 0, 0, 0, 0, 0, 0, 0, 0, 0, 0, 0, 0, 0, 0, 0, 0, 0, 0, 0, 0.0769, 0.0714, 0, 0, 0, 0, 0, 0, 0, 0, 0, 0, 0, 0, 0, 0, 0, 0, 0, 0, 0, 0, 0.125, 0, 0, 0, 0, 0, 0, 0, 0, 0, 0, 0, 0, 0, 0, 0, 0, 0, 0, 0, 0, 0, 0, 0, 0, 0.0588, 0, 0, 0, 0, 0, 0, 0, 0, 0, 0, 0, 0, 0, 0, 0, 0.2222, 0, 0, 0, 0, 0, 0, 0, 0, 0, 0, 0, 0, 0, 0.0556, 0, 0, 0, 0, 0, 0, 0, 0, 0, 0, 0, 0, 0, 0, 0, 0, 0, 0, 0…
chr1,63402348,G,A ALG6	FALSE	Muscle-Skeletal	0, 0, 0, 0, 0, 0, 0, 0, 0, 0, 0, 0, 0, 0, 0, 0, 0, 0, 0, 0, 0, 0, 0, 0, 0, 0, 0, 0, 0, 0, 0, 0.0526, 0, 0, 0, 0, 0, 0, 0, 0, 0, 0, 0, 0, 0, 0, 0, 0, 0, 0, 0, 0, 0, 0, 0, 0, 0, 0, 0, 0, 0, 0, 0, 0, 0, 0, 0, 0, 0, 0, 0, 0, 0, 0, 0, 0, 0, 0, 0, 0, 0, 0, 0, 0, 0, 0, 0, 0, 0, 0, 0, 0, 0, 0, 0, 0, 0, 0, 0, 0, 0, 0, 0, 0, 0, 0, 0, 0, 0, 0, 0, 0, 0, 0, 0, 0, 0, 0, 0, 0, 0, 0, 0, 0, 0, 0, 0, 0, 0, 0, 0, 0…
chr1,63402348,G,A ALG6	FALSE	Nerve-Tibial	0, 0, 0, 0, 0, 0, 0, 0.0417, 0, 0, 0, 0, 0.0476, 0, 0.1, 0, 0, 0, 0, 0, 0, 0, 0, 0, 0, 0, 0, 0, 0, 0, 0.0417, 0, 0, 0, 0, 0, 0, 0, 0.037, 0, 0, 0, 0, 0, 0, 0.0333, 0, 0, 0, 0, 0, 0, 0, 0, 0, 0, 0, 0, 0, 0, 0, 0, 0, 0, 0.0455, 0.0294, 0, 0, 0, 0, 0, 0.125, 0.0588, 0, 0, 0, 0, 0.0385, 0, 0.0357, 0, 0, 0, 0, 0, 0.0556, 0, 0.0333, 0, 0.0312, 0.04, 0, 0, 0, 0.0154, 0, 0, 0, 0, 0, 0, 0, 0, 0, 0, 0, 0, …
chr1,63402348,G,A ALG6	FALSE	Ovary	0, 0, 0, 0, 0, 0, 0, 0, 0, 0, 0, 0, 0, 0.1429, 0, 0, 0, 0, 0, 0, 0, 0, 0.0455, 0, 0, 0, 0, 0, 0, 0, 0, 0, 0, 0, 0, 0, 0, 0, 0, 0, 0, 0, 0, 0, 0, 0, 0, 0, 0, 0, 0, 0, 0, 0, 0.1053, 0, 0, 0.25, 0, 0, 0, 0, 0, 0, 0, 0, 0, 0, 0, 0, 0, 0, 0, 0, 0, 0, 0, 0, 0, 0, 0, 0, 0, 0, 0, 0.05, 0, 0, 0, 0, 0, 0, 0, 0, 0, 0, 0, 0, 0, 0, 0, 0, 0.0417, 0, 0, 0
chr1,63402348,G,A ALG6	FALSE	Pancreas	0, 0, 0, 0, 0, 0, 0, 0, 0, 0, 0, 0, 0, 0, 0, 0, 0, 0, 0, 0, 0, 0, 0, 0, 0, 0, 0, 0, 0, 0, 0, 0, 0, 0, 0.1111, 0, 0, 0, 0, 0, 0, 0, 0, 0, 0, 0, 0, 0, 0, 0, 0, 0.0333, 0, 0, 0, 0, 0, 0, 0, 0, 0, 0, 0, 0, 0, 0, 0, 0, 0, 0, 0, 0, 0, 0, 0, 0, 0, 0, 0, 0, 0, 0, 0, 0, 0, 0, 0, 0, 0, 0, 0, 0, 0, 0, 0, 0, 0, 0, 0, 0, 0, 0, 0, 0, 0, 0, 0, 0, 0, 0, 0, 0, 0, 0, 0, 0, 0, 0, 0, 0, 0, 0.1429, 0, 0, 0, 0, 0, 0, …
chr1,63402348,G,A ALG6	FALSE	Pituitary	0, 0, 0, 0, 0, 0, 0, 0, 0, 0, 0, 0, 0, 0, 0, 0, 0, 0, 0, 0, 0, 0, 0, 0, 0, 0, 0, 0, 0, 0, 0, 0, 0, 0, 0, 0, 0, 0, 0, 0, 0, 0, 0, 0, 0, 0, 0, 0, 0, 0, 0, 0, 0, 0, 0, 0, 0, 0, 0, 0, 0, 0, 0, 0, 0, 0, 0, 0, 0, 0, 0, 0, 0, 0, 0, 0, 0, 0, 0, 0, 0, 0, 0, 0.1667, 0, 0, 0.0769, 0, 0, 0, 0.3333, 0, 0, 0, 0, 0, 0, 0, 0, 0, 0, 0, 0, 0, 0, 0, 0, 0, 0, 0, 0, 0, 0, 0, 0, 0, 0, 0, 0, 0, 0.0714, 0, 0
chr1,63402348,G,A ALG6	FALSE	Skin-Not Sun_Exposed	0, 0, 0, 0, 0, 0, 0, 0, 0, 0, 0, 0, 0, 0, 0, 0, 0, 0, 0.0833, 0, 0, 0, 0, 0.0769, 0, 0, 0, 0, 0, 0, 0, 0, 0, 0, 0, 0, 0, 0, 0, 0, 0, 0.0345, 0, 0, 0, 0, 0, 0, 0, 0, 0, 0, 0, 0, 0, 0, 0, 0, 0, 0, 0, 0, 0, 0, 0, 0, 0, 0, 0, 0, 0, 0, 0, 0, 0, 0, 0, 0, 0, 0, 0, 0, 0, 0, 0, 0, 0, 0, 0, 0, 0, 0, 0, 0.0435, 0, 0, 0, 0.0571, 0, 0, 0, 0, 0, 0, 0, 0, 0, 0, 0, 0, 0, 0, 0, 0, 0, 0, 0, 0, 0, 0, 0, 0, 0, 0, 0,…
chr1,63402348,G,A ALG6	FALSE	Skin-Sun Exposed	0.0625, 0, 0, 0, 0, 0.0833, 0, 0, 0, 0, 0, 0, 0, 0, 0, 0, 0, 0, 0, 0, 0, 0, 0, 0, 0, 0, 0, 0, 0, 0, 0, 0, 0, 0, 0, 0, 0, 0, 0, 0, 0, 0, 0, 0, 0.037, 0, 0, 0, 0, 0, 0, 0, 0, 0, 0, 0, 0, 0, 0, 0, 0, 0, 0, 0, 0, 0, 0, 0, 0, 0, 0, 0, 0, 0, 0, 0, 0, 0, 0, 0, 0, 0, 0, 0, 0, 0, 0, 0, 0, 0, 0, 0, 0.05, 0, 0, 0, 0, 0, 0, 0, 0, 0, 0, 0, 0, 0, 0, 0, 0, 0, 0.0625, 0, 0, 0, 0, 0, 0, 0, 0.0417, 0, 0, 0, 0, 0, …
chr1,63402348,G,A ALG6	FALSE	Stomach	0, 0, 0, 0, 0, 0.0556, 0, 0, 0, 0, 0, 0, 0, 0, 0, 0, 0, 0, 0, 0, 0, 0, 0, 0, 0, 0, 0, 0, 0, 0, 0, 0, 0.0833, 0, 0, 0, 0, 0, 0, 0, 0, 0, 0, 0, 0, 0, 0, 0, 0.1667, 0, 0, 0, 0, 0, 0, 0, 0, 0, 0, 0, 0, 0, 0, 0, 0, 0, 0, 0.0833, 0, 0, 0, 0, 0, 0, 0, 0, 0, 0, 0, 0, 0, 0, 0, 0, 0, 0, 0, 0, 0, 0, 0, 0, 0, 0, 0, 0, 0, 0, 0, 0, 0, 0, 0, 0, 0, 0, 0, 0, 0, 0, 0, 0, 0, 0, 0, 0, 0, 0, 0, 0, 0, 0, 0, 0, 0, 0.03…
chr1,63402348,G,A ALG6	FALSE	Uterus	0, 0, 0, 0, 0, 0, 0, 0, 0, 0, 0, 0, 0, 0, 0.0455, 0, 0, 0, 0, 0.0556, 0, 0, 0, 0, 0, 0, 0, 0, 0, 0.04, 0, 0, 0, 0, 0, 0, 0, 0, 0, 0, 0, 0, 0, 0, 0, 0, 0, 0, 0.05, 0, 0, 0, 0, 0.05, 0, 0, 0, 0, 0, 0, 0, 0, 0, 0, 0, 0, 0, 0, 0, 0, 0, 0, 0, 0, 0, 0, 0, 0, 0, 0, 0, 0, 0, 0, 0, 0, 0, 0, 0
chr1,63402348,G,A ALG6	FALSE	Whole Blood	0, 0, 0, 0, 0, 0, 0, 0, 0, 0, 0, 0, 0, 0, 0, 0, 0, 0, 0, 0, 0, 0, 0, 0, 0, 0, 0, 0, 0, 0, 0, 0, 0, 0, 0, 0, 0.3333, 0, 0, 0, 0, 0, 0, 0, 0, 0, 0, 0, 0, 0, 0, 0, 0, 0, 0, 0, 0, 0, 0, 0, 0, 0, 0, 0, 0, 0, 0, 0, 0, 0, 0, 0, 0, 0, 0, 0, 0, 0, 0, 0, 0, 0, 0, 0, 0, 0, 0, 0, 0, 0, 0, 0, 0, 0, 0, 0, 0, 0, 0, 0, 0, 0, 0, 0, 0, 0, 0, 0, 0, 0, 0, 0, 0, 0, 0, 0, 0, 0, 0, 0, 0, 0, 0, 0, 0, 0, 0, 0, 0, 0, 0, 0…
chr1,63402348,G,A ALG6	TRUE	Adipose-Subcutaneous	0
chr1,63402348,G,A ALG6	TRUE	Adipose-Visceral	0
chr1,63402348,G,A ALG6	TRUE	Artery-Aorta	0
chr1,63402348,G,A ALG6	TRUE	Artery-Tibial	0, 0
chr1,63402348,G,A ALG6	TRUE	Brain-Cerebellar Hemisphere	0
chr1,63402348,G,A ALG6	TRUE	Brain-Cerebellum	0
chr1,63402348,G,A ALG6	TRUE	Brain-Cortex	0
chr1,63402348,G,A ALG6	TRUE	Brain-Frontal Cortex	0
chr1,63402348,G,A ALG6	TRUE	Brain-Spinal cord	0.125
chr1,63402348,G,A ALG6	TRUE	Breast-Mammary Tissue	0
chr1,63402348,G,A ALG6	TRUE	Cells-Transformed fibroblasts	0
chr1,63402348,G,A ALG6	TRUE	Esophagus-Mucosa	0
chr1,63402348,G,A ALG6	TRUE	Lung	0
chr1,63402348,G,A ALG6	TRUE	Muscle-Skeletal	0, 0
chr1,63402348,G,A ALG6	TRUE	Nerve-Tibial	0
chr1,63402348,G,A ALG6	TRUE	Ovary	0.1667
chr1,63402348,G,A ALG6	TRUE	Pancreas	0
chr1,63402348,G,A ALG6	TRUE	Pituitary	0
chr1,63402348,G,A ALG6	TRUE	Skin-Not Sun_Exposed	0, 0.1429
chr1,63402348,G,A ALG6	TRUE	Skin-Sun Exposed	0, 0
chr1,63402348,G,A ALG6	TRUE	Stomach	0
chr1,63402348,G,A ALG6	TRUE	Uterus	0
chr1,63402348,G,A ALG6	TRUE	Whole Blood	0, 0
chr15,72350518,C,T HEXA	FALSE	Adipose-Subcutaneous	0, 0.0029, 0, 0, 0.0034, 0.0108, 0.0068, 0, 0, 0.0031, 0.0036, 0.0028, 0, 0, 0.0045, 0.0087, 0.008, 0.0128, 0, 0, 0.0025, 0, 0, 0, 0.0041, 0.0084, 0, 0, 0.0035, 0.0034, 0, 0.0103, 0.0055, 0, 0.0033, 0, 0.0135, 0, 0.0052, 0, 0.0097, 0, 0.0038, 0, 0.0029, 0.0035, 0.0033, 0, 0.0066, 0.0062, 0.0059, 0.0036, 0.0197, 0.0046, 0.0031, 0.008, 0.0084, 0, 0, 0.0044, 0.0043, 0.005, 0, 0, 0.007, 0.0063, 0, 0,…
chr15,72350518,C,T HEXA	FALSE	Artery-Aorta	0, 0, 0, 0, 0, 0, 0, 0.0049, 0, 0.0038, 0, 0, 0, 0, 0, 0, 0, 0, 0, 0, 0, 0, 0, 0, 0, 0, 0, 0.0058, 0, 0, 0, 0, 0, 0, 0, 0.0048, 0.0027, 0, 0, 0, 0.003, 0, 0, 0, 0, 0, 0, 0.006, 0, 0, 0, 0, 0, 0, 0.0031, 0, 0, 0, 0, 0.0039, 0, 0, 0, 0, 0.0042, 0, 0, 0, 0.0047, 0, 0, 0, 0, 0, 0, 0, 0, 0.003, 0, 0, 0.003, 0.0056, 0.0046, 0.0075, 0.0037, 0, 0, 0, 0, 0, 0, 0, 0, 0, 0, 0.0036, 0.0076, 0, 0, 0.0069, 0, …
chr15,72350518,C,T HEXA	FALSE	Artery-Tibial	0.0127, 0.004, 0, 0, 0.0036, 0, 0, 0, 0, 0, 0, 0, 0.0047, 0, 0, 0.0025, 0, 0.0041, 0, 0.0063, 0.0056, 0, 0, 0.005, 0, 0, 0, 0, 0, 0.0033, 0, 0.0038, 0, 0, 0, 0, 0, 0, 0, 0, 0, 0, 0, 0, 0, 0, 0, 0, 0, 0, 0, 0, 0, 0, 0, 0.0077, 0, 0, 0, 0, 0.006, 0.0046, 0.0076, 0, 0.0054, 0, 0, 0, 0, 0, 0, 0, 0, 0, 0.0067, 0, 0, 0, 0, 0, 0, 0.004, 0, 0, 0, 0, 0.0085, 0, 0.0114, 0, 0.0099, 0, 0, 0, 0, 0, 0.0036, 0,…
chr15,72350518,C,T HEXA	FALSE	Brain-Amygdala	0, 0, 0, 0, 0, 0, 0, 0, 0, 0, 0, 0, 0, 0, 0, 0, 0, 0, 0, 0, 0, 0, 0, 0, 0, 0, 0, 0.0385, 0, 0, 0, 0, 0, 0, 0, 0, 0, 0, 0, 0, 0, 0, 0, 0, 0, 0.02, 0, 0, 0, 0, 0, 0, 0, 0, 0, 0, 0, 0, 0, 0, 0, 0, 0, 0, 0, 0, 0, 0, 0, 0, 0, 0.0044, 0, 0, 0, 0, 0, 0, 0
chr15,72350518,C,T HEXA	FALSE	Brain-Anterior cingulate_cortex	0, 0, 0, 0, 0, 0, 0, 0, 0, 0, 0, 0, 0, 0, 0, 0, 0, 0, 0, 0, 0, 0, 0, 0, 0, 0, 0, 0, 0, 0, 0, 0, 0, 0.0069, 0, 0, 0, 0, 0, 0, 0, 0, 0, 0, 0, 0, 0, 0, 0, 0, 0, 0, 0, 0, 0, 0, 0, 0, 0, 0.0087, 0, 0, 0.0082, 0, 0, 0, 0, 0, 0, 0, 0, 0, 0, 0, 0, 0, 0, 0, 0, 0, 0, 0, 0, 0, 0, 0, 0, 0, 0, 0, 0, 0, 0, 0, 0, 0, 0
chr15,72350518,C,T HEXA	FALSE	Brain-Caudate	0.0093, 0, 0, 0, 0.025, 0, 0, 0.019, 0, 0, 0, 0, 0, 0, 0, 0, 0, 0, 0, 0, 0, 0, 0, 0, 0, 0, 0, 0.0147, 0, 0, 0, 0, 0, 0, 0, 0, 0, 0, 0, 0, 0, 0, 0, 0, 0, 0, 0, 0, 0.0164, 0, 0, 0, 0, 0, 0, 0, 0, 0.01, 0, 0, 0, 0.0087, 0, 0, 0, 0, 0, 0, 0, 0, 0, 0, 0, 0, 0, 0.0104, 0, 0, 0.0066, 0, 0, 0, 0, 0, 0, 0, 0, 0, 0, 0, 0, 0, 0.0139, 0, 0, 0, 0, 0, 0, 0, 0.0164, 0, 0, 0, 0, 0, 0, 0.0178, 0, 0, 0, 0, 0, 0, 0…
chr15,72350518,C,T HEXA	FALSE	Brain-Cerebellar Hemisphere	0, 0, 0, 0, 0, 0, 0, 0, 0, 0.0057, 0, 0, 0, 0, 0, 0, 0, 0, 0, 0, 0.0222, 0, 0, 0, 0, 0, 0, 0, 0, 0, 0, 0, 0, 0.0312, 0, 0, 0, 0, 0, 0, 0.0149, 0, 0.0091, 0, 0.0127, 0, 0, 0.0088, 0, 0, 0, 0.0143, 0, 0.0081, 0, 0, 0, 0.0066, 0, 0.0088, 0, 0, 0, 0, 0, 0, 0, 0, 0, 0, 0, 0, 0, 0, 0, 0, 0.0068, 0, 0, 0, 0, 0.0084, 0, 0.0096, 0, 0, 0, 0.0014, 0.0177, 0, 0, 0, 0, 0, 0, 0, 0, 0, 0.025, 0, 0.0071, 0, 0, 0…
chr15,72350518,C,T HEXA	FALSE	Brain-Cerebellum	0, 0, 0, 0, 0, 0, 0, 0.0094, 0, 0, 0, 0, 0, 0.0079, 0.0108, 0.0076, 0, 0, 0, 0, 0.0259, 0, 0.0106, 0.0067, 0, 0, 0, 0, 0, 0, 0, 0, 0, 0, 0, 0, 0, 0, 0, 0, 0, 0, 0, 0, 0, 0, 0.0083, 0, 0, 0, 0, 0.0062, 0, 0, 0, 0, 0, 0, 0, 0, 0.0069, 0, 0.0128, 0, 0.0089, 0, 0.0159, 0.0244, 0, 0, 0, 0, 0, 0, 0, 0, 0, 0, 0, 0, 0.0072, 0, 0, 0.0128, 0, 0, 0, 0.012, 0, 0.0556, 0.0122, 0.05, 0.0323, 0, 0, 0, 0.0435, 0…
chr15,72350518,C,T HEXA	FALSE	Brain-Cortex	0, 0, 0, 0, 0, 0, 0.0056, 0, 0, 0, 0.01, 0, 0, 0, 0, 0, 0, 0, 0.0143, 0, 0, 0.0167, 0, 0, 0, 0, 0.0093, 0, 0, 0, 0.0253, 0, 0, 0.0079, 0, 0, 0, 0, 0, 0, 0, 0, 0, 0, 0.0112, 0, 0, 0, 0, 0.0169, 0, 0, 0, 0, 0, 0, 0, 0, 0, 0, 0, 0, 0, 0, 0, 0, 0, 0, 0.0086, 0, 0, 0, 0, 0, 0, 0, 0, 0, 0, 0, 0, 0, 0, 0.0127, 0, 0.0938, 0, 0, 0, 0, 0, 0, 0, 0, 0, 0, 0, 0, 0, 0, 0, 0, 0, 0, 0, 0, 0, 0, 0, 0, 0, 0, 0, 0,…
chr15,72350518,C,T HEXA	FALSE	Brain-Frontal Cortex	0, 0.0079, 0, 0, 0, 0, 0, 0, 0, 0, 0, 0, 0, 0, 0, 0, 0, 0, 0, 0, 0, 0, 0, 0, 0, 0.0072, 0, 0, 0, 0, 0, 0, 0.0154, 0, 0, 0.0093, 0, 0, 0, 0, 0.0076, 0, 0, 0, 0, 0, 0, 0.0125, 0, 0.0089, 0, 0, 0.0108, 0, 0, 0, 0, 0, 0, 0, 0.0149, 0, 0, 0, 0, 0, 0, 0, 0, 0, 0, 0, 0, 0, 0, 0.0119, 0, 0, 0, 0, 0, 0.0147, 0, 0, 0, 0, 0, 0, 0, 0, 0, 0, 0, 0.0059, 0, 0, 0, 0, 0, 0, 0, 0, 0, 0.0026, 0, 0, 0, 0, 0, 0, 0, 0…
chr15,72350518,C,T HEXA	FALSE	Brain-Hippocampus	0, 0, 0, 0, 0, 0, 0.011, 0, 0, 0, 0, 0, 0, 0, 0, 0, 0, 0, 0, 0, 0, 0, 0, 0, 0, 0, 0, 0, 0.0099, 0, 0, 0, 0, 0, 0.0385, 0, 0, 0, 0, 0, 0, 0, 0, 0, 0, 0, 0, 0, 0, 0, 0, 0, 0, 0, 0, 0, 0, 0, 0, 0, 0.0159, 0, 0, 0, 0, 0, 0, 0, 0, 0, 0, 0, 0, 0, 0, 0, 0, 0, 0, 0, 0, 0, 0, 0, 0, 0, 0, 0.0044, 0, 0, 0, 0, 0, 0, 0, 0, 0, 0, 0, 0, 0
chr15,72350518,C,T HEXA	FALSE	Brain-Hypothalamus	0, 0, 0, 0, 0, 0, 0, 0, 0, 0, 0, 0, 0.0118, 0, 0, 0, 0, 0, 0.0147, 0, 0, 0, 0, 0.0014, 0, 0, 0, 0, 0, 0, 0.0133, 0.0167, 0, 0, 0, 0, 0, 0, 0.0092, 0, 0, 0, 0, 0, 0, 0, 0, 0, 0, 0.0274, 0, 0, 0, 0.0192, 0, 0, 0, 0, 0, 0, 0, 0, 0, 0, 0, 0, 0, 0, 0, 0, 0, 0, 0, 0, 0, 0, 0, 0, 0, 0, 0, 0, 0, 0, 0.005, 0, 0, 0, 0, 0, 0.0061, 0, 0, 0, 0, 0, 0, 0, 0.027, 0, 0.0118, 0, 0
chr15,72350518,C,T HEXA	FALSE	Brain-Nucleus accumbens	0, 0, 0.0105, 0, 0, 0, 0, 0, 0, 0, 0, 0, 0, 0, 0, 0, 0, 0, 0, 0, 0, 0, 0, 0, 0, 0, 0, 0, 0, 0, 0, 0, 0, 0, 0, 0, 0, 0, 0, 0, 0, 0, 0, 0, 0, 0, 0, 0, 0, 0, 0, 0, 0, 0, 0, 0, 0, 0, 0, 0, 0, 0, 0, 0, 0, 0, 0, 0, 0.011, 0, 0, 0, 0, 0, 0.0073, 0, 0, 0.0061, 0, 0, 0, 0, 0, 0, 0, 0, 0, 0, 0, 0, 0.0141, 0, 0, 0, 0, 0, 0.0156, 0, 0, 0, 0, 0, 0, 0, 0, 0, 0, 0, 0, 0, 0, 0, 0, 0, 0, 0, 0, 0, 0.0113, 0, 0, 0,…
chr15,72350518,C,T HEXA	FALSE	Brain-Putamen	0, 0.0125, 0, 0, 0, 0, 0, 0, 0, 0, 0, 0, 0, 0, 0, 0, 0, 0, 0, 0, 0, 0, 0, 0, 0, 0.0128, 0, 0, 0, 0, 0.027, 0, 0, 0, 0, 0.0303, 0, 0, 0, 0, 0, 0, 0.0161, 0, 0, 0, 0, 0, 0, 0, 0.024, 0.0159, 0, 0, 0, 0, 0, 0, 0, 0, 0, 0, 0, 0, 0, 0.0149, 0, 0, 0, 0, 0.0986, 0, 0, 0, 0, 0, 0.0145, 0, 0, 0, 0, 0, 0, 0, 0, 0, 0, 0, 0, 0, 0, 0, 0, 0, 0, 0, 0, 0, 0, 0, 0
chr15,72350518,C,T HEXA	FALSE	Brain-Spinal cord	0, 0, 0, 0, 0, 0, 0, 0, 0, 0, 0, 0, 0.0053, 0, 0, 0, 0, 0, 0, 0, 0, 0, 0, 0, 0, 0, 0, 0.0067, 0.0152, 0, 0, 0.0172, 0, 0.0053, 0, 0, 0, 0, 0, 0, 0, 0, 0.0066, 0, 0, 0, 0, 0, 0.0052, 0.0052, 0, 0, 0, 0, 0, 0, 0, 0, 0, 0, 0, 0, 0, 0, 0, 0, 0, 0, 0, 0, 0, 0
chr15,72350518,C,T HEXA	FALSE	Brain-Substantia nigra	0, 0, 0, 0, 0, 0, 0, 0, 0, 0, 0.0137, 0, 0, 0, 0, 0, 0.0135, 0, 0, 0, 0, 0, 0, 0, 0, 0, 0, 0, 0, 0, 0, 0.0328, 0, 0.0161, 0, 0, 0, 0, 0, 0, 0, 0, 0, 0, 0, 0, 0.0376, 0, 0, 0, 0.0104, 0, 0, 0, 0, 0.008, 0, 0, 0.0043, 0, 0, 0.0341, 0, 0, 0, 0, 0, 0, 0, 0
chr15,72350518,C,T HEXA	FALSE	Breast-Mammary Tissue	0, 0.0054, 0.0021, 0.0101, 0.0028, 0.0037, 0, 0, 0.0036, 0, 0, 0.0144, 0.0097, 0.0034, 0.0036, 0, 0, 0.0039, 0, 0.0056, 0, 0, 0.0032, 0.0047, 0.0036, 0, 0, 0.0198, 0, 0, 0.0129, 0, 0, 0, 0, 0.0076, 0.0123, 0, 0.0063, 0, 0, 0.0057, 0.0044, 0, 0.0055, 0, 0, 0, 0, 0, 0.0044, 0, 0.0054, 0, 0.0128, 0.0047, 0, 0.0037, 0, 0, 0.0039, 0, 0.022, 0.0037, 0, 0.0046, 0, 0, 0, 0.0148, 0, 0, 0.0054, 0, 0, 0.011…
chr15,72350518,C,T HEXA	FALSE	Cells-Transformed fibroblasts	0, 0, 0, 0, 0, 0, 0.0022, 0, 0, 0, 0.0022, 0, 0.0019, 0.0059, 0, 0.0031, 0, 0, 0, 0, 0.0023, 0, 0.0064, 0, 0, 0, 0, 0, 0, 0, 0, 0.0018, 0, 0, 0, 0, 0, 0, 0, 0, 0, 0, 0, 0, 0, 0, 0, 0, 0.0032, 0, 0, 0, 0.0016, 0, 0.0043, 0, 0, 0.0047, 0, 0.0051, 0.0043, 0, 0, 0, 0, 0, 0.003, 0.0046, 0, 0, 0.0011, 0, 0, 0, 0, 0, 0.0023, 0, 0, 0, 0, 0, 0, 0, 0, 0, 0, 0, 0, 0, 0, 0, 0, 0.004, 0.0021, 0, 0, 0, 0, 0.00…
chr15,72350518,C,T HEXA	FALSE	Esophagus-Muscularis	0, 0, 0, 0.0073, 0, 0, 0.0057, 0, 0, 0.004, 0.0052, 0, 0.006, 0, 0, 0, 0, 0, 0, 0, 0, 0, 0, 0, 0.0092, 0.0177, 0.0051, 0.0147, 0, 0, 0.0043, 0, 0, 0, 0, 0, 0.0059, 0, 0, 0, 0, 0, 0, 0, 0.0048, 0, 0.0058, 0, 0, 0, 0, 0, 0, 0, 0, 0, 0, 0, 0, 0, 0, 0, 0, 0, 0.0067, 0, 0, 0.0111, 0, 0, 0, 0.0184, 0, 0.0078, 0.0082, 0, 0, 0, 0, 0.0044, 0, 0, 0, 0, 0, 0, 0, 0, 0, 0.0096, 0, 0.0058, 0.0091, 0, 0, 0.0056…
chr15,72350518,C,T HEXA	FALSE	Lung	0, 0.004, 0.0037, 0, 0.0026, 0.0178, 0.0036, 0, 0, 0.0191, 0.0099, 0.0057, 0, 0, 0, 0, 0.0066, 0, 0.0033, 0.002, 0, 0, 0, 0.0033, 0, 0.0044, 0.003, 0, 0, 0.0049, 0, 0.0028, 0, 0, 0, 0, 0.0054, 0, 0.015, 0.0031, 0, 0.0044, 0, 0, 0.0083, 0, 0.0153, 0.0067, 0.0121, 0.0057, 0, 0, 0.0163, 0, 0, 0.0177, 0.006, 0, 0, 0.0087, 0.0095, 0, 0.0031, 0.0038, 0, 0, 0.0089, 0.0025, 0.0049, 0, 0, 0, 0.0055, 0.005…
chr15,72350518,C,T HEXA	FALSE	Muscle-Skeletal	0, 0, 0, 0, 0, 0, 0, 0, 0, 0, 0, 0, 0, 0, 0, 0, 0, 0, 0, 0, 0, 0, 0, 0, 0, 0, 0, 0, 0, 0, 0, 0, 0.0125, 0, 0, 0, 0, 0, 0, 0, 0, 0, 0.012, 0, 0, 0, 0, 0, 0, 0, 0.0087, 0, 0, 0, 0, 0, 0, 0, 0, 0, 0, 0, 0, 0, 0, 0.0323, 0, 0, 0, 0, 0, 0, 0, 0, 0, 0, 0, 0, 0.0119, 0, 0, 0, 0, 0, 0, 0, 0, 0, 0, 0, 0, 0, 0, 0, 0, 0, 0, 0, 0, 0, 0, 0, 0, 0.0128, 0, 0, 0, 0, 0, 0.0097, 0, 0, 0, 0, 0, 0, 0, 0.0137, 0, 0, …
chr15,72350518,C,T HEXA	FALSE	Nerve-Tibial	0.0036, 0, 0, 0.0059, 0.0051, 0, 0.0036, 0.0028, 0, 0.0085, 0, 0.0043, 0.0046, 0, 0.0112, 0, 0.0043, 0.0149, 0, 0, 0, 0, 0, 0.004, 0, 0, 0.0043, 0.0051, 0.0087, 0, 0, 0.0046, 0, 0, 0, 0, 0, 0, 0, 0, 0, 0.0075, 0, 0.0034, 0.0093, 0, 0.0047, 0, 0.0046, 0, 0, 0.0056, 0, 0, 0, 0, 0, 0, 0.0048, 0.0048, 0.0043, 0, 0, 0, 0, 0.0035, 0, 0, 0.0046, 0.0035, 0, 0.0044, 0.0041, 0, 0.0041, 0, 0, 0.0028, 0.0032…
chr15,72350518,C,T HEXA	FALSE	Skin-Sun Exposed	0, 0.0102, 0.004, 0, 0.0069, 0, 0.005, 0, 0, 0, 0.0255, 0.0254, 0.0082, 0.0076, 0, 0, 0.0114, 0.0097, 0, 0.0061, 0, 0.0051, 0.0274, 0.0163, 0.02, 0.0097, 0.0116, 0, 0, 0.0093, 0.0096, 0.0068, 0, 0, 0.0229, 0, 0, 0.0085, 0.018, 0.0044, 0, 0.0093, 0, 0.0063, 0.0222, 0.0109, 0, 0.0054, 0, 0.0051, 0, 0, 0, 0.0106, 0, 0, 0, 0.0048, 0, 0.01, 0.008, 0, 0.0164, 0.0123, 0.0089, 0, 0, 0.0051, 0, 0.0065, 0,…
chr15,72350518,C,T HEXA	FALSE	Vagina	0, 0, 0.0046, 0.0032, 0.0118, 0.0144, 0.0306, 0.0261, 0.0192, 0, 0.0385, 0.0043, 0, 0, 0.0039, 0, 0.009, 0, 0.0192, 0, 0, 0, 0.0031, 0.0132, 0.0047, 0, 0, 0.0026, 0, 0.021, 0, 0, 0, 0, 0.0238, 0, 0, 0.023, 0.01, 0.0134, 0, 0.0075, 0.005, 0, 0.0127, 0.0163, 0, 0.0045, 0, 0, 0, 0, 0, 0.0071, 0.0073, 0.0082, 0, 0, 0.01, 0, 0.006, 0.0053, 0, 0.0167, 0, 0.0094, 0.0042, 0.0036, 0.004, 0, 0, 0, 0.0169, …
chr15,72350518,C,T HEXA	FALSE	Whole Blood	0.0072, 0, 0.0227, 0, 0.0224, 0, 0, 0.0059, 0, 0.0041, 0, 0.013, 0, 0, 0.014, 0, 0, 0, 0, 0.0083, 0, 0.0056, 0, 0.0059, 0, 0, 0, 0.005, 0, 0.0108, 0.01, 0, 0, 0, 0, 0, 0.016, 0, 0, 0, 0, 0.0103, 0.0247, 0, 0.0044, 0, 0, 0.0333, 0, 0.0109, 0.0081, 0, 0.0138, 0, 0, 0, 0, 0, 0, 0, 0.0036, 0.0132, 0.0076, 0.0052, 0, 0.0381, 0, 0, 0.0143, 0, 0, 0, 0, 0, 0, 0, 0.007, 0.0051, 0, 0, 0, 0, 0, 0.0085, 0.00…
chr15,72350518,C,T HEXA	TRUE	Adipose-Subcutaneous	0.0107
chr15,72350518,C,T HEXA	TRUE	Artery-Aorta	0
chr15,72350518,C,T HEXA	TRUE	Artery-Tibial	0.0096
chr15,72350518,C,T HEXA	TRUE	Brain-Amygdala	0.0595
chr15,72350518,C,T HEXA	TRUE	Brain-Anterior cingulate_cortex	0.0753
chr15,72350518,C,T HEXA	TRUE	Brain-Caudate	0
chr15,72350518,C,T HEXA	TRUE	Brain-Cerebellar Hemisphere	0
chr15,72350518,C,T HEXA	TRUE	Brain-Cerebellum	0.0112
chr15,72350518,C,T HEXA	TRUE	Brain-Cortex	0
chr15,72350518,C,T HEXA	TRUE	Brain-Frontal Cortex	0.0157
chr15,72350518,C,T HEXA	TRUE	Brain-Hippocampus	0
chr15,72350518,C,T HEXA	TRUE	Brain-Hypothalamus	0
chr15,72350518,C,T HEXA	TRUE	Brain-Nucleus accumbens	0
chr15,72350518,C,T HEXA	TRUE	Brain-Putamen	0
chr15,72350518,C,T HEXA	TRUE	Brain-Spinal cord	0, 0
chr15,72350518,C,T HEXA	TRUE	Brain-Substantia nigra	0
chr15,72350518,C,T HEXA	TRUE	Breast-Mammary Tissue	0.0126
chr15,72350518,C,T HEXA	TRUE	Cells-Transformed fibroblasts	0.0035
chr15,72350518,C,T HEXA	TRUE	Esophagus-Muscularis	0
chr15,72350518,C,T HEXA	TRUE	Lung	0.0504
chr15,72350518,C,T HEXA	TRUE	Muscle-Skeletal	0, 0, 0
chr15,72350518,C,T HEXA	TRUE	Nerve-Tibial	0.0079
chr15,72350518,C,T HEXA	TRUE	Skin-Sun Exposed	0.0149
chr15,72350518,C,T HEXA	TRUE	Vagina	0
chr15,72350518,C,T HEXA	TRUE	Whole Blood	0, 0.0224
chr7,66994210,A,G SBDS	FALSE	Adipose-Subcutaneous	0, 0, 0.0015, 0, 0, 0.0056, 0, 0.0018, 0, 0.0023, 0.0016, 0.0012, 0.0034, 0, 0.0021, 0, 0, 0, 0, 0.002, 0.0036, 0.0026, 0, 0, 0.004, 0, 0, 0, 0.0032, 0, 0.0031, 0, 0, 0.0033, 0.0013, 0, 0.0052, 0.0035, 0, 0.003, 0.0014, 0, 0, 0.0023, 0.0017, 0, 0.0043, 0, 0.0017, 0, 0.0011, 0.0068, 0, 0.004, 0, 0, 0, 0.0017, 0.0039, 0.0041, 0.0018, 0, 0, 0, 0, 0, 0, 0, 0.0012, 0, 0, 0, 0, 0, 0.0028, 9e-04, 0.0028…
chr7,66994210,A,G SBDS	FALSE	Adipose-Visceral	0.0118, 0, 0, 0, 0, 0, 0.0056, 0, 0.008, 0, 0.0061, 0.0052, 0.005, 0, 0, 0.0031, 0.0073, 0.0018, 0.0016, 0, 0.0136, 0, 0.0038, 0.0048, 0, 0.0047, 0, 0.0038, 0, 0.0024, 0.0095, 0.0055, 0.0014, 0, 0, 0.0018, 0.0021, 0.0027, 0.0078, 0, 0.0023, 0.0027, 0, 0, 0.0024, 0.0042, 0.0161, 0, 0.0014, 0, 0, 0.0018, 0.0019, 0, 0, 0, 0.0091, 0, 0, 0, 0, 0, 0, 0, 0.0039, 0, 0, 0.0087, 0, 0, 0.002, 0.0012, 0, 0, …
chr7,66994210,A,G SBDS	FALSE	Adrenal Gland	0, 0, 0, 0, 0, 0.0248, 0, 0, 0, 0, 0.004, 0.0056, 0, 0, 0, 0, 0, 0, 0, 0, 0.0101, 0, 0, 0, 0, 0.0172, 0, 0, 0, 0, 0, 0.0041, 0, 0, 0, 0, 0, 0.0022, 0, 0, 0, 0, 0.0031, 0, 0, 0, 0, 0, 0.0036, 0.0049, 0, 0.0035, 0, 0, 0, 0, 0, 0, 0.0053, 0, 0.0043, 0, 0.0127, 0, 0, 0, 0.0035, 0, 0.0039, 0.0049, 0, 0.0026, 0, 0, 0, 0.0023, 0, 0.0044, 0, 0.004, 0.0032, 0, 0, 0, 0, 0, 0, 0, 0, 0, 0, 0.0078, 0, 0, 0.00…
chr7,66994210,A,G SBDS	FALSE	Artery-Aorta	0, 0, 0.0029, 0.0042, 0.0102, 0, 0, 0.0049, 0, 0.0068, 0.0062, 0.001, 0, 0, 0.0047, 0.0065, 0.0011, 0, 0, 0.0012, 0.001, 0.0106, 0.0031, 0.0098, 0.001, 0.0101, 0.0011, 0, 0.0022, 0.0087, 0.004, 0, 0, 0.0069, 9e-04, 0.0015, 9e-04, 0.0031, 0.001, 0.0089, 0.0112, 0, 0, 0.0031, 0, 0.003, 0.0015, 0.0068, 0.0043, 0.0072, 0, 0.0022, 9e-04, 0, 0.0017, 0.0025, 0, 0, 0.0079, 0.0031, 0.0052, 0.0066, 0.0011,…
chr7,66994210,A,G SBDS	FALSE	Artery-Coronary	0.0019, 6e-04, 0, 8e-04, 0.0055, 0, 0.0192, 0, 0.0084, 0.0014, 0.0043, 0, 0, 0.0055, 0, 0.0045, 0, 0.0211, 0.0011, 0, 0.0015, 0.0105, 0, 0, 0.0036, 0.0028, 0, 0.0014, 9e-04, 0.0011, 0, 0.0081, 0, 0.0065, 0, 0.0047, 0.001, 0, 0.0039, 0.0019, 0, 0.0017, 0.0154, 0.0012, 0.0101, 0, 0, 0, 0.0055, 0, 0.0139, 0.0116, 0.0018, 0.0073, 0.0041, 0.0067, 0.0032, 0.0044, 0, 0.008, 0, 0, 0, 0, 0.0011, 0, 0, 0, …
chr7,66994210,A,G SBDS	FALSE	Artery-Tibial	0.0011, 0, 0, 0.0012, 0, 0.001, 0, 0.0015, 0.0015, 0, 0.0011, 0, 0.0036, 0.0014, 0, 0, 0, 0.0015, 0, 0, 0, 0.0029, 0.0029, 9e-04, 0.0032, 6e-04, 8e-04, 0, 0.0012, 0, 6e-04, 0.0018, 0, 0.0046, 0, 0, 8e-04, 7e-04, 0.0012, 0.0044, 0, 0.0038, 0, 4e-04, 0.0011, 0.0033, 0, 6e-04, 0.0019, 0.0018, 0, 0.0011, 0.0018, 0, 0, 0, 0.0043, 0, 8e-04, 9e-04, 0, 0, 0.002, 0, 0, 0.0043, 6e-04, 7e-04, 8e-04, 0, 0.00…
chr7,66994210,A,G SBDS	FALSE	Breast-Mammary Tissue	0.0023, 0, 0.002, 0.0037, 0, 0.0044, 0.0052, 0.0038, 0, 0.0017, 0.0073, 0, 0.0121, 0, 0, 0.0085, 0, 0.0082, 0.0032, 0.0031, 0.0038, 0, 0.0017, 0.0029, 0.0014, 0, 0, 0.0046, 0.002, 0, 0, 0.0028, 0.0018, 0.0045, 0, 0.0042, 0, 0.0014, 0.006, 0.0013, 0.0015, 0.0031, 0.0071, 0.0021, 0.002, 0.0031, 0.0071, 0.0055, 0, 0.0032, 0.0032, 0.0023, 0, 0.0026, 0.0045, 0.0084, 0.0027, 0.0011, 0, 0.0047, 0, 0, 0.…
chr7,66994210,A,G SBDS	FALSE	Cells-EBV-transformed lymphocytes	0, 0, 0, 0, 0.0084, 0, 0.0083, 0, 0, 0, 0, 0, 0, 0.0071, 0.0041, 0, 0.012, 0.0106, 0, 0, 0.0029, 0.0097, 0.0234, 0.0127, 0, 0.0079, 0.0123, 0, 0, 0, 0.0259, 0, 0, 0.0102, 0, 0, 0.0042, 0, 0, 0, 0, 0.0038, 0, 0, 0, 0.0089, 0, 0.0159, 0.0025, 0.008, 0, 0.0062, 0.0085, 0.0058, 0, 0, 0.0089, 0.0039, 0.0035, 0.0135, 0, 0.0105, 0, 0, 0.0057, 0, 0, 0.0078, 0, 0, 0, 0, 0.0031, 0, 0, 0.0306, 0, 0.0159, 0.…
chr7,66994210,A,G SBDS	FALSE	Cells-Transformed fibroblasts	0, 0, 0, 0.0019, 0, 0, 0, 0, 0, 0, 0, 0, 0, 0.0041, 0, 0.0029, 0, 0, 0, 0, 0, 0, 0.0021, 0, 0, 0.0024, 0, 0, 0, 0.0027, 0.003, 0, 0, 0, 0, 0, 0, 0, 0, 0, 0, 0, 0.0023, 0, 0, 0, 0, 0, 0, 0.0022, 0, 0, 0, 0, 0, 0, 0, 0, 0, 0.0012, 0, 0, 0, 0, 0, 0, 0, 0, 0, 0, 0, 0, 0, 0, 0, 0, 0, 0, 0.0023, 0.0014, 0, 0, 0, 0, 0, 0, 0, 0, 0.0037, 0, 0.0015, 0, 0, 0.0037, 0, 0, 0, 0.0017, 0, 0, 0, 0, 0, 0.0031, 0, …
chr7,66994210,A,G SBDS	FALSE	Colon-Sigmoid	0, 0, 0, 0.003, 0, 0, 0, 0, 0.0078, 0.0043, 0, 0.0024, 0.0027, 0, 0, 0, 0, 0, 0, 0.0086, 0, 0, 0, 0, 0.0136, 0.0037, 0, 0, 0.0023, 0, 0, 0.0054, 0, 0, 0, 0, 0, 0.01, 0, 0, 0, 0, 0, 0, 0.0024, 0, 0, 0, 0, 0, 0.0028, 0, 0.0042, 0.0017, 0, 0, 0, 0.0013, 0, 0.0017, 0, 0, 0.0014, 0, 0.0012, 0.002, 0, 0.0084, 0.0024, 0.0026, 0, 0, 0.0075, 0, 0, 0.0021, 0.0032, 0, 0, 0.0047, 0.0081, 0.0052, 0, 0, 0.0073…
chr7,66994210,A,G SBDS	FALSE	Colon-Transverse	0, 0, 0, 0, 0.0036, 0.0039, 0, 0, 0, 0.0022, 0, 0.0045, 0, 0, 0, 0.0066, 0, 0.0109, 0, 0, 0.0021, 0, 0, 0, 0, 0.0042, 0.0016, 0, 0, 0.0044, 0, 0.0017, 0.0017, 0, 0, 0, 0, 0, 0, 0, 0, 0, 0, 0.0031, 0.0032, 7e-04, 0, 0, 0.0018, 0, 0, 0.0087, 0.007, 0.0013, 0.004, 0.0042, 0.0025, 0.0062, 0.0043, 0.0029, 0.0037, 0, 0, 0, 0.0013, 0.0049, 0, 0, 0, 0, 0, 0.0082, 0.0026, 0, 0, 0, 0.0014, 0.0066, 0, 0, 0,…
chr7,66994210,A,G SBDS	FALSE	Esophagus-Gastroesophageal Junction	0, 0, 0, 0, 0.0215, 0.0028, 0, 0, 0.0017, 0.0036, 9e-04, 0.0013, 0, 0.0022, 0.003, 0.0067, 0, 8e-04, 0, 0, 0, 0, 0.0025, 0, 0, 0, 0.0011, 0.0034, 0, 0, 0.002, 0, 0.001, 0, 0, 0, 0, 0.002, 0, 0, 0, 0.0065, 0, 0.0057, 0.0027, 0, 0, 0.0016, 0.0015, 0.001, 0, 0, 0, 0, 0.0018, 0.0181, 0, 0.0028, 0, 0.0013, 0.0037, 0.0026, 0.0027, 0.0017, 0, 0, 0, 0.0026, 0, 0.0076, 0, 0, 0, 0.0013, 0.0068, 0.0081, 0, …
chr7,66994210,A,G SBDS	FALSE	Esophagus-Mucosa	0, 0, 0, 0, 0, 0, 0.0347, 0, 0.0165, 0.0074, 0, 0, 0, 0.0022, 0, 0, 0, 0, 0, 0, 0, 0, 0, 0, 0, 0, 0, 0.0038, 0, 0, 0, 0.0075, 0, 0.0077, 0, 0.0069, 0.0033, 0.0035, 0.0038, 0, 0, 0.0053, 0, 0, 0, 0.0095, 0, 0.004, 0, 0, 0.0036, 0, 0, 0.0015, 0, 0, 0, 0.0016, 0.0018, 0, 0, 0, 0, 0.0021, 0, 0, 0, 0, 0, 0.0094, 0, 0, 0.0043, 0.0027, 0, 0.0056, 0.0072, 0.0103, 0, 0, 0.0028, 0.0229, 0.0048, 0.0023, 0, …
chr7,66994210,A,G SBDS	FALSE	Esophagus-Muscularis	0, 0, 0, 0, 0, 0, 0, 0.0019, 0.0052, 8e-04, 0, 0.0053, 0, 0, 0.0015, 0.0015, 0.0055, 0.0027, 0.0066, 0, 0, 0, 0.0014, 0, 0, 0, 0, 0, 0, 0, 0, 0, 0, 0.0012, 8e-04, 9e-04, 0.002, 0, 0, 0, 0.0078, 0.0016, 0.0036, 0, 8e-04, 0, 0, 0, 0, 0.0014, 0, 0, 0, 0, 0, 0, 0, 0, 0.0016, 0, 0.0123, 0, 0, 0.0047, 0.0057, 0, 0, 0.0056, 0, 0.0023, 0, 0.0018, 0, 0, 0, 0, 0, 0.001, 0, 0, 0, 0.0029, 0.0016, 0, 0, 0.002…
chr7,66994210,A,G SBDS	FALSE	Heart-Atrial Appendage	0.0077, 0.0116, 0.0035, 0.0016, 0.0016, 0, 0.0233, 0, 0.0078, 0.0015, 0, 0.0066, 0, 0, 0.002, 0.0065, 0.0036, 0, 0.0016, 0.0064, 0, 0.0129, 0.0112, 0.0032, 0, 0.0024, 0, 0, 0, 0.0056, 0, 0.0046, 0.0129, 0.0013, 0.0035, 0.004, 0, 0, 0, 0, 0.0127, 0.0033, 0.0025, 0, 0, 0, 0, 0.0068, 0, 0.0074, 0, 0, 0, 0.0027, 0.0031, 0.0018, 0.0012, 0.0017, 0, 0, 0, 0.0037, 0.0062, 0, 0, 0, 0.0019, 0.0034, 0.0022,…
chr7,66994210,A,G SBDS	FALSE	Heart-Left Ventricle	0, 0.0042, 0, 0.0217, 0, 0, 0, 0, 0, 0, 0, 0, 0, 0, 0, 0, 0, 0, 0, 0, 0, 0.0051, 0, 0, 0, 0, 0.0027, 0.0047, 0, 0.0014, 0.0082, 0, 0.0036, 0, 0, 0, 0, 0, 0, 0, 0.0039, 0.0016, 0, 0, 0, 0, 0, 0.0016, 0, 0, 0, 0, 0, 0, 0, 0.0019, 0, 0, 0, 0, 0, 0, 0.0038, 0, 0, 0, 0.0081, 0, 0.0021, 0.0068, 0, 0.006, 0, 0, 0, 0, 0, 0, 0.0013, 0, 0.0013, 0, 0.0096, 0.0047, 0, 0, 0, 0.0067, 0, 0.0012, 0, 0.0081, 0, 0…
chr7,66994210,A,G SBDS	FALSE	Liver	0, 0, 0, 0, 0.0108, 0.0104, 0, 0, 0, 0, 0, 0, 0, 0.02, 0.0083, 0, 0, 0, 0.0121, 0.0087, 0, 0, 0, 0.0065, 0, 0.0253, 0.0082, 0, 0, 0, 0.0088, 0, 0.0066, 0.0052, 0.0175, 0.0098, 0, 0, 0.0074, 0, 0, 0, 0, 0, 0, 0.0132, 0, 0, 0, 0.0089, 0.0136, 0, 0, 0, 0, 0.0044, 0.0179, 0, 0.0112, 0.0038, 0, 0, 0, 0, 0, 0, 0, 0.0108, 0.0056, 0, 0, 0, 0, 0, 0, 0, 0, 0, 0, 0, 0, 0, 0, 0.025, 0, 0, 0, 0, 0.0029, 0, 0,…
chr7,66994210,A,G SBDS	FALSE	Lung	0, 0.0268, 0.0027, 0, 0, 0.0048, 0.0061, 0, 0.0035, 0, 0.0024, 0.0154, 0, 0, 0.0067, 0, 0, 0, 0.0025, 0, 0.0019, 0.0047, 0.0014, 0.0017, 0.0032, 0, 0, 0, 0.0052, 0.0056, 0.0036, 0.0036, 0.0018, 0.0024, 0.0013, 0.006, 0, 0.0055, 0.0061, 0, 0, 0, 0.0069, 0.0162, 0, 0.0142, 0, 0, 0.0027, 0, 0.001, 0.0017, 0.0048, 0, 0, 0.0032, 0, 0.0058, 0.0043, 0.0098, 0.0015, 0.0053, 0, 0.0075, 0.0019, 0, 0, 0.001…
chr7,66994210,A,G SBDS	FALSE	Minor Salivary_Gland	0.0046, 0.0078, 0.0028, 0, 0, 0.0053, 0, 0, 0, 0.0069, 0.0037, 0, 0.0024, 0.0054, 0, 0, 0, 0, 0, 0, 0, 0, 0.0027, 0, 0.0058, 0.0126, 0, 0, 0.0028, 0.0054, 0.0072, 0, 0.005, 0.015, 0, 0.0032, 0, 0, 0, 0, 0.0033, 0, 0.007, 0, 0, 0, 0, 0.005, 0, 0, 0.0027, 0, 0.0032, 0, 0, 0.0036, 0.0029, 0.002, 0.0032, 0, 0.0022, 0.0084, 0, 0.0062, 0, 0.0023, 0.0029, 0, 0
chr7,66994210,A,G SBDS	FALSE	Muscle-Skeletal	7e-04, 0, 0, 0, 0, 0, 9e-04, 0, 0, 0, 0, 0, 0, 0, 0.0016, 0, 0, 0, 0, 8e-04, 0, 0, 0, 0, 0, 0, 0, 0.0011, 0, 0, 0, 0, 0, 0, 0, 0, 0, 0, 0, 0, 0, 0, 0, 0, 0, 0.0012, 0.0015, 0, 0.0044, 0, 0, 0.0011, 0, 0, 0, 0, 0, 0, 0, 0, 0, 0, 0, 0, 0, 0, 0, 0.0012, 0, 0, 0.0013, 0, 0, 0, 0, 0, 0, 0, 0, 7e-04, 0, 0, 0, 0, 0, 0, 0.0019, 0, 7e-04, 0.001, 0, 0, 0, 0, 0, 0, 0.0064, 0.0013, 0.0023, 0, 0, 0, 0, 0.0023…
chr7,66994210,A,G SBDS	FALSE	Nerve-Tibial	0.0043, 0.0019, 0.0031, 0.002, 0, 0, 0.0023, 0.0021, 0, 0.0013, 0, 0.0017, 0.0029, 0, 0.0023, 0.0019, 0.0043, 0, 0, 0.0012, 0.0052, 0.003, 0, 0.002, 0.0016, 0.0023, 0.0066, 0.0039, 0, 0.004, 0.0014, 0, 0.005, 0.0016, 0.0101, 0.0068, 0, 0.0013, 0, 0, 0.006, 0, 0.0033, 0.0022, 0.0086, 0.0019, 0.0081, 0, 0.0015, 0.0037, 0.0018, 0.0016, 0.0021, 0.007, 0, 0, 0.0017, 0.0042, 0.0049, 0.0023, 0, 0, 0.001…
chr7,66994210,A,G SBDS	FALSE	Pancreas	0.0152, 0, 0.0037, 0.0056, 0, 0, 0, 0, 0, 0.0076, 0, 0, 0.016, 0, 0, 0, 0, 0, 0, 0, 0.0068, 0, 0, 0, 0, 0, 0, 0.0061, 0, 0, 0.0056, 0, 0.0029, 0, 0, 0, 0.0045, 0, 0, 0.0072, 0.002, 0.0068, 0, 0, 0, 0, 0, 0, 0, 0, 0, 0.0246, 0, 0, 0, 0.0174, 0, 0.0092, 0, 0.0037, 0, 0, 0, 0, 0, 0.0054, 0, 0, 0, 0, 0.0062, 0, 0, 0, 0.0094, 0, 0.0253, 0.0043, 0, 0, 0, 0, 0, 0, 0, 0, 0.0072, 0, 0, 0, 0, 0, 0.0103, 0,…
chr7,66994210,A,G SBDS	FALSE	Prostate	0, 0, 0, 0.0294, 0.0025, 0, 0.0108, 0, 0.0049, 0.0086, 0.0148, 0, 0, 0, 0.0041, 0, 0.0035, 0.0018, 0, 0.0029, 0, 0.0016, 0, 0.0074, 0, 0, 0.0067, 0.0029, 0.0172, 0, 0, 0, 0, 0, 0, 0, 0.0031, 0.0023, 0.0032, 0, 0.0145, 0, 0, 0.0127, 0, 0, 0, 0, 0, 0, 0, 0.0104, 0, 0, 0.0027, 0.0057, 0, 0, 0.0058, 0, 0.0046, 0, 0, 0.0028, 0, 0.0038, 0, 0, 0, 0.005, 0, 0, 0, 0, 0.0051, 0.0074, 0, 0.0066, 0, 0.0026, …
chr7,66994210,A,G SBDS	FALSE	Skin-Not Sun_Exposed	0.0196, 0, 0, 0, 0, 0.0048, 0.0114, 0.0104, 0, 0.0152, 0, 0, 0.0015, 0, 0.0017, 0.0172, 0.0017, 0.0122, 0.0039, 0, 0, 0, 0.0117, 0.0023, 0, 0, 0, 0, 0.0165, 0, 0.0031, 0.0082, 0, 0, 0.0029, 0.0101, 0, 0.0464, 0.0033, 0.0062, 0.0102, 0.0079, 0, 0.0091, 0, 0.0051, 0.0207, 0, 0.0123, 0.0179, 0.0084, 0.0032, 0.0026, 0, 0.0018, 0.0016, 0, 0, 0, 0.0071, 0, 0, 0.0037, 0, 0.0068, 0.0048, 0, 0.0032, 0, 0.…
chr7,66994210,A,G SBDS	FALSE	Skin-Sun Exposed	0, 0, 0, 0, 0.005, 0, 0.0026, 0, 0, 0, 0.0026, 0, 0.0029, 0, 0.0108, 0, 0, 0.0068, 0, 0, 0, 0, 0, 0, 0.0151, 0.0098, 0.0017, 0, 0.0045, 0, 0.0032, 0.0026, 0.0045, 0, 0, 0, 0, 0, 0.0083, 0.0046, 0, 0.0047, 0.0023, 0.0061, 0, 0, 0.0038, 0.0026, 0, 0, 0, 0, 0.0148, 0.0027, 0.0022, 0, 0, 0, 0.0056, 0.0046, 0, 0, 0.0043, 0.007, 0, 0.0036, 0.0048, 0, 0.0033, 0.0038, 0.0029, 0, 0, 0, 0, 0, 0, 0, 0.0042,…
chr7,66994210,A,G SBDS	FALSE	Small Intestine-Terminal_Ileum	0, 0, 0, 0, 0.0047, 0, 0.0036, 0, 0, 0.0017, 0, 0, 0, 0, 0, 0.0013, 0, 0.0032, 0.0029, 0, 0, 0, 0, 0, 0.009, 0.0043, 0.0032, 0.0021, 0.0023, 0.0053, 0, 0, 0, 0.0047, 0.0044, 0.0022, 0, 0.0025, 0, 0.0042, 0, 0, 0.0026, 0, 0.002, 0, 0, 0.0105, 0, 0, 0, 0, 0, 0, 0.0116, 0.0034, 0.0146, 0.012, 0, 0, 0, 0.0041, 0.0053, 0, 0.0042, 0, 0, 0, 0.0018, 0.0015, 0.0012, 0.0014, 0, 0.0038, 0, 0, 0, 0.0032, 0, …
chr7,66994210,A,G SBDS	FALSE	Spleen	0.0059, 0.0056, 0, 0, 0, 0, 0, 0, 0, 0, 0, 0.0076, 0.009, 0, 0.0189, 0, 0, 0, 0, 0, 0, 0.0043, 0, 0, 0, 0, 0, 0, 0, 0, 0, 0, 0, 0, 0.0056, 0, 0.0054, 0, 0, 0, 0, 0, 0, 0.0132, 0, 0, 0, 0, 0.0147, 0, 0, 0.0084, 0, 0, 0.0065, 0, 0.007, 0.008, 0, 0, 0, 0.0078, 0, 0.0046, 0, 0, 0, 0, 0, 0, 0, 0.0187, 0, 0, 0, 0, 0, 0, 0.0269, 0, 0, 0, 0, 0, 0, 0.0076, 0.0408, 0, 0.0039, 0, 0.0025, 0.0064, 0.0263, 0.0…
chr7,66994210,A,G SBDS	FALSE	Stomach	0, 0.0087, 0, 0, 0, 0, 0.0047, 0, 0, 0, 0.0026, 0, 0, 0, 0.0021, 0, 0.0039, 0.0029, 0, 0.0061, 0, 9e-04, 0.0065, 0.0063, 0, 0.0013, 0, 0.0039, 0, 0.0024, 0, 0.0032, 0.0033, 0, 0, 0.003, 0, 0, 0.0023, 0.0046, 0.0044, 0, 0, 0.0021, 0, 0, 0.002, 0.0098, 0.0081, 0.0014, 0.0034, 0.0011, 0.009, 0.0033, 0.0031, 0.0044, 0.0026, 0.0092, 0, 9e-04, 0.0049, 0, 0.0038, 0, 0.0037, 0.0037, 0.0066, 0, 0, 0.0138,…
chr7,66994210,A,G SBDS	FALSE	Testis	0, 0, 0.0063, 0, 0, 0, 0, 0.01, 0.0057, 0.0044, 0.0058, 0.0029, 0, 0, 0.0024, 0, 0, 0, 0, 0.0015, 0, 0, 0, 0, 0, 0.0133, 0.0017, 0.0035, 0, 0, 0.0031, 0.0076, 0, 0, 0.002, 0, 0.006, 0, 0, 0, 0.0018, 0.0075, 0, 0, 0, 0, 0, 0.0019, 0.0104, 0.0016, 0.0032, 0.002, 0, 0.0043, 0.0023, 0.0065, 0.0054, 0, 0, 0, 0.002, 0.0059, 0, 0, 0, 0, 0.0026, 0.0016, 0.0169, 0, 0.0016, 0, 0, 0, 0, 0.0033, 0, 0.0023, 0…
chr7,66994210,A,G SBDS	FALSE	Thyroid	0, 0, 0.012, 0, 0, 0.0049, 0.0112, 0.0033, 0.0147, 0, 0.0109, 0.0044, 0.0033, 0.0051, 0, 0, 0, 0, 0.0015, 0.0017, 0.0051, 0.0043, 0, 0.0028, 0.0039, 0, 0, 0, 0.0125, 0.0098, 0, 0.004, 0, 0, 0, 0, 0, 0.0065, 0, 0, 0, 0.0261, 0, 0.0088, 0, 0, 0.0216, 0, 0, 0, 0.0063, 0.003, 0.0034, 0.0059, 0, 0, 0, 0, 0, 0, 0.0052, 0.007, 0.0051, 0, 0.0058, 0, 0, 0, 0, 0.0025, 0, 0, 0, 0, 0, 0, 0, 0.0024, 0.0031, 0…
chr7,66994210,A,G SBDS	FALSE	Whole Blood	0, 0, 0, 0.0137, 0.0278, 0, 0, 0, 0, 0.0519, 0, 0.0408, 0, 0, 0.0255, 0.0333, 0, 0, 0, 0.051, 0, 0, 0, 0, 0, 0, 0, 0.0224, 0, 0.0317, 0, 0, 0, 0.05, 0, 0, 0, 0, 0.0417, 0.0204, 0, 0.0112, 0.0303, 0, 0.0435, 0, 0, 0.0094, 0, 0, 0, 0.0119, 0, 0.0606, 0, 0, 0, 0.0435, 0, 0, 0.0088, 0.0052, 0, 0, 0, 0.0417, 0, 0, 0, 0, 0.0769, 0, 0.0526, 0, 0, 0, 0, 0, 0, 0, 0, 0, 0, 0, 0, 0, 0, 0, 0, 0, 0, 0, 0, 0, …
chr7,66994210,A,G SBDS	TRUE	Adipose-Subcutaneous	0.0198, 0.0105
chr7,66994210,A,G SBDS	TRUE	Adipose-Visceral	0.0067, 0.0022
chr7,66994210,A,G SBDS	TRUE	Adrenal Gland	0.0149
chr7,66994210,A,G SBDS	TRUE	Artery-Aorta	0.0208, 0
chr7,66994210,A,G SBDS	TRUE	Artery-Coronary	0.0035, 0.0263
chr7,66994210,A,G SBDS	TRUE	Artery-Tibial	0.0255, 9e-04
chr7,66994210,A,G SBDS	TRUE	Breast-Mammary Tissue	0, 0.0213
chr7,66994210,A,G SBDS	TRUE	Cells-EBV-transformed lymphocytes	0.0105
chr7,66994210,A,G SBDS	TRUE	Cells-Transformed fibroblasts	0, 0, 0.0069
chr7,66994210,A,G SBDS	TRUE	Colon-Sigmoid	0
chr7,66994210,A,G SBDS	TRUE	Colon-Transverse	0.0301, 0
chr7,66994210,A,G SBDS	TRUE	Esophagus-Gastroesophageal Junction	0.0076, 0.0033
chr7,66994210,A,G SBDS	TRUE	Esophagus-Mucosa	0, 0, 0.0077
chr7,66994210,A,G SBDS	TRUE	Esophagus-Muscularis	0, 0.0014, 0
chr7,66994210,A,G SBDS	TRUE	Heart-Atrial Appendage	0
chr7,66994210,A,G SBDS	TRUE	Heart-Left Ventricle	0.004, 0
chr7,66994210,A,G SBDS	TRUE	Liver	0
chr7,66994210,A,G SBDS	TRUE	Lung	0.0082, 0.0039
chr7,66994210,A,G SBDS	TRUE	Minor Salivary_Gland	0.0119
chr7,66994210,A,G SBDS	TRUE	Muscle-Skeletal	0.0069, 0
chr7,66994210,A,G SBDS	TRUE	Nerve-Tibial	0
chr7,66994210,A,G SBDS	TRUE	Pancreas	0, 0.0123, 0
chr7,66994210,A,G SBDS	TRUE	Prostate	0
chr7,66994210,A,G SBDS	TRUE	Skin-Not Sun_Exposed	0.0185
chr7,66994210,A,G SBDS	TRUE	Skin-Sun Exposed	0.0151
chr7,66994210,A,G SBDS	TRUE	Small Intestine-Terminal_Ileum	0.0265, 0.0063
chr7,66994210,A,G SBDS	TRUE	Spleen	0.0612
chr7,66994210,A,G SBDS	TRUE	Stomach	0.0183, 0.0073, 0.0087
chr7,66994210,A,G SBDS	TRUE	Testis	0
chr7,66994210,A,G SBDS	TRUE	Thyroid	0.006, 0.018, 0.0063
chr7,66994210,A,G SBDS	TRUE	Whole Blood	0, 0, 0
