# Supplementary material for: Systematic identification of intron retention associated variants from massive publicly available transcriptome sequencing data
Source: Nat Commun. 2022 Sep 29;13:5357. doi: 10.1038/s41467-022-32887-9 (PMC9522810; doi:10.1038/s41467-022-32887-9)
Supplement: Supplementary file 9 — Source Data [file 41467_2022_32887_MOESM9_ESM.zip › SourceData/SupplementaryFigure4_source.tsv]

Gene	Cancer_Type	Count
TP53	LUSC	22
TP53	OV	16
STK11	LUAD	13
TP53	BRCA	12
TP53	LUAD	12
TP53	HNSC	10
TP53	BLCA	7
TP53	ESCA	6
TP53	LGG	6
TP53	COAD	5
KEAP1	LUAD	5
SMARCA4	LUAD	5
TP53	STAD	5
FAT1	LUSC	4
TP53	ACC	3
CDH1	BRCA	3
SETD2	KIRC	3
CUL3	LUSC	3
KMT2D	LUSC	3
PIK3R1	UCEC	3
TP53	UCS	3
MEN1	ACC	2
ARID1A	BLCA	2
MLH1	COAD	2
NF1	COAD	2
SETD2	ESCA	2
SMARCA4	KIRP	2
PIK3R1	LGG	2
TSC2	LIHC	2
ARID1A	LUSC	2
KDM6A	LUSC	2
NOTCH1	LUSC	2
MUC16	OV	2
TP53	SARC	2
SMARCA4	SKCM	2
ARID1A	STAD	2
PLCG1	STAD	2
STK11	STAD	2
CTCF	UCEC	2
MUC16	UCEC	2
MYH9	UCEC	2
PPP2R1A	UCEC	2
TP53	UCEC	2
FAT1	BLCA	1
KEAP1	BLCA	1
KMT2D	BLCA	1
PICALM	BLCA	1
SMARCA4	BLCA	1
STK11	BLCA	1
CHD4	BRCA	1
EIF4A2	BRCA	1
TSC2	BRCA	1
CHD4	CESC	1
FLNA	CESC	1
NCOR1	CESC	1
SETD2	CESC	1
TGFBR2	CESC	1
MYH9	CHOL	1
BCR	COAD	1
MED12	COAD	1
PIK3R1	COAD	1
SETD2	COAD	1
SMAD4	COAD	1
FAT1	ESCA	1
NOTCH1	ESCA	1
TSC2	ESCA	1
BCR	GBM	1
MYH9	GBM	1
STAG2	GBM	1
TP53	GBM	1
BCR	HNSC	1
CHD4	HNSC	1
FAT1	HNSC	1
KDM6A	HNSC	1
TGFBR2	HNSC	1
PICALM	KICH	1
TP53	KICH	1
BAP1	KIRC	1
FAT1	KIRC	1
FLNA	KIRC	1
MYH9	KIRC	1
BAP1	KIRP	1
DDX3X	LAML	1
PPP2R1A	LAML	1
STAG2	LAML	1
TP53	LAML	1
ATRX	LGG	1
BCR	LGG	1
EIF4A2	LGG	1
SETD2	LIHC	1
TP53	LIHC	1
ARID1A	LUAD	1
BAP1	LUAD	1
MED12	LUAD	1
NCOR1	LUAD	1
PLCG1	LUAD	1
DDX3X	LUSC	1
NCOR1	LUSC	1
NF1	LUSC	1
SMAD4	LUSC	1
SMARCA4	LUSC	1
STK11	LUSC	1
TSC2	LUSC	1
MLH1	OV	1
MEN1	PAAD	1
SMARCA4	PAAD	1
SMARCA4	PCPG	1
STAG2	PCPG	1
TP53	PRAD	1
PIK3R1	READ	1
SMAD4	READ	1
ATRX	SARC	1
FAT1	SARC	1
PLCG1	SARC	1
DDX3X	SKCM	1
FAT1	SKCM	1
FLNA	SKCM	1
NF1	SKCM	1
TP53	SKCM	1
ATRX	STAD	1
KMT2D	STAD	1
MLH1	STAD	1
SMARCA4	STAD	1
TGFBR2	STAD	1
MLH1	THCA	1
CTCF	THYM	1
BAP1	UCEC	1
CHD4	UCEC	1
CUL3	UCEC	1
EIF4A2	UCEC	1
FAT1	UCEC	1
KEAP1	UCEC	1
MED12	UCEC	1
NF1	UCEC	1
PICALM	UCEC	1
SMARCA4	UCEC	1
STK11	UCEC	1
TSC2	UCEC	1
