# Supplementary material for: Systematic identification of intron retention associated variants from massive publicly available transcriptome sequencing data
Source: Nat Commun. 2022 Sep 29;13:5357. doi: 10.1038/s41467-022-32887-9 (PMC9522810; doi:10.1038/s41467-022-32887-9)
Supplement: Supplementary file 9 — Source Data [file 41467_2022_32887_MOESM9_ESM.zip › SourceData/Figure2c_source.tsv]

Cancer_type	Min	First Quartile	Median	Third Quartile	Maximum	IRAV Number
ACC	-0.4121	3.5243	7.0086	8.5767	8.7757	21
BLCA	0.8434	7.89855	13.61075	17.6464	20.7606	192
BRCA	0.1298	7.97675	13.7779	23.24245	35.0223	291
CESC	2.4593	10.0212	14.2559	16.3	17.5204	125
CHOL	6.0459	6.1197	6.472	6.5584	6.5591	13
COAD	0.4874	7.43685	13.0224	17.8909	23.1297	228
DLBC	5.7952	5.9592	6.66835	6.7833	6.7839	14
ESCA	-0.0419	4.442	7.4433	10.7433	13.96	93
GBM	-0.6635	6.9811	9.86	12.2062	13.1532	61
HNSC	1.7836	10.5183	17.62675	21.679	23.7487	140
KICH	5.6979	6.91855	8.86735	9.36865	9.4346	16
KIRC	-0.4812	8.20275	13.9831	19.5643	24.7891	163
KIRP	-0.2214	7.71625	12.9565	16.35285	17.9119	103
LAML	-0.8187	2.6969	6.0743	9.3452	13.2813	60
LGG	0.4682	9.22725	14.1698	18.6108	23.016	131
LIHC	0.1078	8.60095	13.76755	17.23875	20.5427	104
LUAD	-0.011	7.56915	12.5881	18.67415	24.4097	304
LUSC	0.0553	6.9313	12.7721	18.3736	23.5029	333
MESO	2.1888	5.6149	7.93325	9.0908	9.2202	14
OV	0.018	5.0733	11.5252	17.35	20.6882	156
PAAD	3.3041	7.81565	10.7182	12.4402	13.4538	43
PCPG	3.7243	8.6904	11.99375	13.2546	13.6017	26
PRAD	0.0364	9.19115	15.3646	20.8243	23.5751	111
READ	4.1954	9.0343	11.8232	12.7822	13.229	45
SARC	2.4259	10.1035	13.539	15.4646	16.217	51
SKCM	1.4662	11.292	16.70415	20.0947	21.6919	166
STAD	-0.5276	4.84515	9.0223	15.2647	21.1178	243
TGCT	3.589	5.3762	9.101	12.2589	12.4099	29
THCA	0.6607	9.4231	15.4587	20.9537	23.8643	105
THYM	7.4178	8.5202	10.5639	10.9289	10.9548	25
UCEC	-0.5064	8.2589	12.74425	19.2934	24.2586	482
UCS	3.7235	5.3756	6.5528	7.24885	7.4174	19
UVM	8.1373	8.2306	8.6933	8.8325	8.8325	13
