# Supplementary material for: Systematic identification of intron retention associated variants from massive publicly available transcriptome sequencing data
Source: Nat Commun. 2022 Sep 29;13:5357. doi: 10.1038/s41467-022-32887-9 (PMC9522810; doi:10.1038/s41467-022-32887-9)
Supplement: Supplementary file 9 — Source Data [file 41467_2022_32887_MOESM9_ESM.zip › SourceData/Figure3b_source.tsv]

MOTIF_TYPE	Is_Indel	Is_Canonical	Count	MDTYPE
Donor	Indel	FALSE	628	Indel, Donor
Donor	Indel	TRUE	736	Indel, Donor
Donor	SNV	FALSE	8549	SNV, Donor
Donor	SNV	TRUE	7456	SNV, Donor
Acceptor	Indel	FALSE	168	Indel, Acceptor
Acceptor	Indel	TRUE	257	Indel, Acceptor
Acceptor	SNV	FALSE	1301	SNV, Acceptor
Acceptor	SNV	TRUE	4754	SNV, Acceptor
