# Supplementary material for: Systematic identification of intron retention associated variants from massive publicly available transcriptome sequencing data
Source: Nat Commun. 2022 Sep 29;13:5357. doi: 10.1038/s41467-022-32887-9 (PMC9522810; doi:10.1038/s41467-022-32887-9)
Supplement: Supplementary file 9 — Source Data [file 41467_2022_32887_MOESM9_ESM.zip › SourceData/SupplementaryFigure9b_source.tsv]

Method	Ratio_type	Prediction_status	Mutation_count	Z_values
IRAVNet	IRFinder_IRratio	Positive	64	2.2292, 1.5178, 0.9206, 0.1223, 3.7129, 4.0102, 3.973, 5.9799, 0.1496, 8.2611, 0.5356, 0.0378, 14.9804, 10.0108, 6.0185, 0.7518, 7.9889, 0.7967, 0.0208, 2.7796, 14.7555, 19.2819, 1.341, 0.2432, 15.24, -0.0384, 3.9165, 0.9015, 8.0412, 7.5684, 3.1591, 18.832, 2.2051, 5.149, 26.9855, 12.4889, 2.1544, 0.0358, 0.977, 0.2855, -0.5399, 0.5983, 35.4905, 3.3524, 1.3046, 26.2443, 1.9768, 1.8351, 0.027, 5.9…
IRAVNet	IRFinder_LocalIRratio	Positive	64	6.9484, 29.9112, 18.3789, 4.5805, 7.886, 2.3372, 6.993, 5.5655, 10.4499, 14.8541, 7.9231, 23.7785, 12.1394, 17.2793, 2.2478, 2.7827, 8.9106, 3.7158, 0.0366, 16.7957, 14.2062, 11.2718, 4.3068, 5.638, 13.0214, 5.3658, 21.9035, 8.3296, 7.7107, 14.7717, 5.533, 8.089, 10.755, 12.2765, 24.0323, 15.6958, 1.9706, 7.1234, 3.6579, 7.507, 4.0283, 4.6003, 29.1127, 5.9255, 20.5332, 28.2195, 14.7603, 6.0166, 6…
MMSplice	IRFinder_IRratio	Positive	1026	-0.0546, 2.2292, 0.0932, -0.0339, -0.0263, -0.0382, -0.0355, -0.0399, -0.0368, -0.0442, -0.0309, -0.0462, -0.0644, 1.5178, 0.3319, -0.0735, -0.089, -0.1282, 0.0099, -0.0742, -0.0458, 0.097, -0.0416, -0.0599, -0.0396, -0.0556, -0.0363, -0.0517, -0.0307, 0.3675, 0.9206, 25.5907, -0.0866, 8.6659, -0.0262, -0.0582, -0.0386, -0.0564, -0.0277, -0.0274, 1.5724, 0.0979, -0.0156, -0.0236, -0.0448, -0.0329…
MMSplice	IRFinder_LocalIRratio	Positive	1026	-0.0235, 6.9484, -0.0792, -0.4551, -0.0386, -0.024, -0.0153, -0.0434, -0.0146, -0.0249, -0.0177, -0.4478, -0.1516, 29.9112, 2.8269, -0.1033, -0.0746, -0.2825, -0.0136, -0.0954, -0.0766, 0.9802, 0.0084, -0.0405, -0.0059, -0.0284, -0.1395, -0.1449, 0.0639, -0.0134, 18.3789, 12.7044, 2.9529, -0.0987, 0.0145, 0.0033, -0.0425, -0.0506, -0.1727, -0.1463, -0.5611, 2.0058, -0.0316, -0.0427, 0.0538, -0.18…
SpliceAI_50	IRFinder_IRratio	Positive	830	2.2292, 0.0932, -0.0339, -0.0382, -0.0355, -0.0399, -0.0345, -0.0368, -0.0442, -0.0417, -0.0644, 1.5178, 0.3319, -0.0735, -0.089, -0.1282, -0.0742, -0.0805, -0.0458, 0.097, -0.0416, -0.0556, -0.0363, -0.068, 0.9206, -0.0866, 8.6659, -0.0262, -0.0582, -0.0386, -0.0277, -0.0269, 1.5724, 0.0979, -0.0477, -0.0342, -0.0436, -0.0739, 0.1223, -0.0323, 3.1327, 3.7129, -0.0359, -0.0449, 4.0102, -0.0269, 1…
SpliceAI_50	IRFinder_LocalIRratio	Positive	830	6.9484, -0.0792, -0.4551, -0.024, -0.0153, -0.0434, -0.0643, -0.0146, -0.0249, -0.0339, -0.1516, 29.9112, 2.8269, -0.1033, -0.0746, -0.2825, -0.0954, -0.0982, -0.0766, 0.9802, 0.0084, -0.0284, -0.1395, -0.1039, 18.3789, 2.9529, -0.0987, 0.0145, 0.0033, -0.0425, -0.1727, -0.0826, -0.5611, 2.0058, -0.1111, -0.1516, -0.0468, -0.0699, 4.5805, -0.0347, 1.388, 7.886, -0.0551, -0.0713, 2.3372, 0.0026, 1…
IRAVNet	IRFinder_IRratio	Negative	1621	-0.0546, -0.0324, 0.0042, 0.0932, -0.0339, -0.0263, -0.0382, -0.0355, -0.0399, -0.0328, -0.0345, -0.034, -0.0244, 1.2797, -0.0368, -0.0272, -0.0442, -0.0417, 0.346, -0.0309, -0.0462, -0.0644, 0.3319, -0.0735, -0.089, -0.1282, 0.0099, -0.0742, -0.0805, -0.0458, -0.0253, 0.097, -0.0416, -0.0599, -0.0396, -0.0556, -0.0363, -0.0396, -0.0517, -0.068, -0.0307, 0.3675, 25.5907, -0.0467, -0.0866, 8.6659,…
IRAVNet	IRFinder_LocalIRratio	Negative	1621	-0.0235, 0.0052, -0.2193, -0.0792, -0.4551, -0.0386, -0.024, -0.0153, -0.0434, 8.2991, -0.0643, 0.0315, -0.0265, -0.4589, -0.0146, -0.0792, -0.0249, -0.0339, -0.3288, -0.0177, -0.4478, -0.1516, 2.8269, -0.1033, -0.0746, -0.2825, -0.0136, -0.0954, -0.0982, -0.0766, -0.0273, 0.9802, 0.0084, -0.0405, -0.0059, -0.0284, -0.1395, -0.1423, -0.1449, -0.1039, 0.0639, -0.0134, 12.7044, 0.1605, 2.9529, -0.0…
MMSplice	IRFinder_IRratio	Negative	659	-0.0324, 0.0042, -0.0328, -0.0345, -0.034, -0.0244, 1.2797, -0.0272, -0.0417, 0.346, -0.0805, -0.0253, -0.0396, -0.068, -0.0467, -0.1822, -0.0475, -0.0269, 0.5663, -0.0849, -0.0493, -0.0551, -0.0395, 0.2462, -0.0441, -0.0477, -0.1135, -0.2121, -0.0515, 0.1223, 0.0607, -0.0323, -0.0472, -0.0575, -0.0428, -0.0318, 51.2612, -0.05, 1.2288, 0.5119, -0.037, 5.789, -0.0194, -0.0203, -0.0101, -0.0469, 0.…
MMSplice	IRFinder_LocalIRratio	Negative	659	0.0052, -0.2193, 8.2991, -0.0643, 0.0315, -0.0265, -0.4589, -0.0792, -0.0339, -0.3288, -0.0982, -0.0273, -0.1423, -0.1039, 0.1605, -0.2098, -0.0437, -0.0826, -0.2918, 1.3727, -0.0474, 6.8998, -0.0454, 0.3215, 6.1114, -0.1111, -0.1127, -0.3678, -0.1382, 4.5805, 2.6007, -0.0347, -0.1946, -0.0515, -0.209, -0.0589, 40.3214, 0.3806, -0.057, -0.1118, 0.092, -0.2311, -0.2554, -0.0528, 0.596, 0.186, -0.2…
SpliceAI_50	IRFinder_IRratio	Negative	855	-0.0546, -0.0324, 0.0042, -0.0263, -0.0328, -0.034, -0.0244, 1.2797, -0.0272, 0.346, -0.0309, -0.0462, 0.0099, -0.0253, -0.0599, -0.0396, -0.0396, -0.0517, -0.0307, 0.3675, 25.5907, -0.0467, -0.1822, -0.0564, -0.0475, 0.5663, -0.0849, -0.0274, -0.0493, -0.0551, -0.0395, 0.2462, -0.0441, -0.0156, -0.0236, -0.0448, -0.1135, -0.0329, -0.2121, -0.0515, 0.0607, -0.0472, -0.0575, -0.0428, -0.0318, -0.0…
SpliceAI_50	IRFinder_LocalIRratio	Negative	855	-0.0235, 0.0052, -0.2193, -0.0386, 8.2991, 0.0315, -0.0265, -0.4589, -0.0792, -0.3288, -0.0177, -0.4478, -0.0136, -0.0273, -0.0405, -0.0059, -0.1423, -0.1449, 0.0639, -0.0134, 12.7044, 0.1605, -0.2098, -0.0506, -0.0437, -0.2918, 1.3727, -0.1463, -0.0474, 6.8998, -0.0454, 0.3215, 6.1114, -0.0316, -0.0427, 0.0538, -0.1127, -0.1823, -0.3678, -0.1382, 2.6007, -0.1946, -0.0515, -0.209, -0.0589, 3.6571…
