# Supplementary material for: Systematic identification of intron retention associated variants from massive publicly available transcriptome sequencing data
Source: Nat Commun. 2022 Sep 29;13:5357. doi: 10.1038/s41467-022-32887-9 (PMC9522810; doi:10.1038/s41467-022-32887-9)
Supplement: Supplementary file 9 — Source Data [file 41467_2022_32887_MOESM9_ESM.zip › SourceData/SupplementaryFigure17b_source.tsv]

Mutation_key	Mutation_status	Tissue	IR_ratio_values
chr1,16051552,G,T CLCNKB	FALSE	Adipose-Visceral	0, 0, 0, 0, 0, 0, 0, 0, 0, 0, 0, 0, 0, 0, 0, 0, 0, 0, 0, 0, 0, 0, 0, 0, 0, 0, 0, 0, 0, 0, 0, 0, 0, 0, 0, 0.1667, 0, 0, 0, 0, 0, 0, 0, 0, 0, 0, 0, 0, 0, 0, 0, 0, 0, 0, 0, 0, 0, 0, 0.0769, 0, 0, 0, 0, 0, 0, 0, 0, 0, 0, 0, 0, 0, 0, 0, 0, 0, 0, 0, 0, 0, 0, 0, 0, 0.2, 0, 0, 0, 0, 0, 0, 0, 0, 0, 0, 0, 0, 0, 0, 0, 0, 0, 0, 0, 0, 0.4, 0, 0, 0, 0, 0.25, 0, 0, 0, 0.0909, 0, 0, 0, 0, 0, 0, 0, 0, 0, 0.1333, …
chr1,16051552,G,T CLCNKB	FALSE	Adrenal Gland	0.0625, 0, 0.25, 0, 0.1, 0.1429, 0.1667, 0.125, 0, 0, 0.0833, 0, 0, 0, 0, 0, 0, 0, 0, 0, 0, 0.125, 0, 0, 0, 0, 0, 0, 0.2222, 0, 0.1818, 0, 0, 0.3333, 0, 0, 0, 0, 0, 0.0833, 0.1429, 0, 0, 0, 0, 0, 0, 0.0909, 0.0833, 0, 0, 0, 0, 0, 0, 0.0156, 0, 0, 0, 0, 0.1429, 0, 0.1579, 0, 0.1111, 0, 0, 0, 0.2143, 0, 0, 0.0714, 0, 0, 0, 0, 0, 0, 0, 0, 0, 0, 0, 0, 0, 0, 0.1667, 0, 0, 0.1111, 0, 0, 0, 0.0769, 0, 0…
chr1,16051552,G,T CLCNKB	FALSE	Artery-Aorta	0, 0, 0, 0, 0, 0, 0.3333, 0, 0, 0, 0, 0, 0, 0, 0, 0, 0, 0, 0, 0, 0, 0, 0, 0.25, 0, 0, 0, 0, 0.8, 0, 0, 0, 0, 0, 0, 0, 0, 0, 0, 0, 0, 0.5, 0, 0, 0, 0, 0, 0, 0, 0, 0, 0, 0, 0, 0, 0, 0, 0, 0, 0, 0, 0, 0.2, 0, 0, 0, 0, 0, 0, 0, 0, 0, 0, 0, 0, 0, 0, 0, 0, 0, 0, 0, 0, 0, 0, 0, 0, 0, 0, 0, 0, 0, 0, 0, 0, 0, 0, 0, 0, 0.3333, 0, 0, 0.2, 0, 0, 0.3333, 0, 0, 0, 0.2, 0, 0, 0, 0, 0, 0.5, 0, 0, 0, 0, 0, 0, 0, …
chr1,16051552,G,T CLCNKB	FALSE	Artery-Coronary	0, 0, 0, 0, 0, 0, 0, 0, 0, 0, 0, 0, 0, 0, 0, 0, 0, 0, 0, 0, 0, 0, 0, 0, 0, 0, 0, 0, 0, 0, 0, 0, 0, 0.3333, 0, 0, 0, 0, 0, 0, 0, 0, 0, 0, 0, 0, 0, 0, 0, 0, 0, 0, 0, 0.5, 0, 0, 0, 0, 0, 0, 0, 0, 0, 0, 0, 0, 0, 0, 0.2, 0, 0, 0, 0, 0, 0.5, 0, 0, 0, 0, 0, 0
chr1,16051552,G,T CLCNKB	FALSE	Artery-Tibial	0, 0, 0, 0, 0, 0, 0, 0, 0, 0, 0, 0, 0, 0, 0, 0, 0, 0, 0.2, 0, 0.6667, 0, 0, 0, 0, 0, 0, 0, 0, 0, 0, 0.6667, 0, 0, 0, 0.4, 0, 0, 0, 0, 0.3333, 0, 0, 0, 0, 0, 0, 0.5, 0, 0, 0.1111, 0, 0, 0, 0, 0, 0, 0, 0, 0, 0, 0, 0, 0.5, 0, 0, 0, 0, 0, 0, 0, 0, 0, 0.25, 0, 0, 0, 0, 0, 0, 0, 0, 0, 0, 0, 0, 0, 0, 0, 0, 0, 0.1667, 0, 0, 0, 0, 0, 0, 0, 0, 0, 0.2, 0, 0, 0, 0, 0, 0, 0, 0, 0, 0, 0, 0, 0, 0, 0, 0, 0.4286,…
chr1,16051552,G,T CLCNKB	FALSE	Brain-Amygdala	0, 0.5, 0, 0, 0, 0.25, 0, 0, 0, 0, 0, 0, 0, 0, 0, 0, 0, 0, 0, 0, 0, 0, 0, 0, 0, 0, 0, 0
chr1,16051552,G,T CLCNKB	FALSE	Brain-Anterior cingulate_cortex	0, 0, 0, 0, 0, 0, 0, 0, 0, 0, 0, 0, 0, 0, 0.5, 0, 0, 0, 0, 0, 0, 0, 0, 0, 0, 0, 0, 0, 0, 0, 0, 0.3333, 0, 0, 0, 0, 0, 0, 0, 0, 0, 0, 0, 0, 0.2, 0, 0, 0.3333, 0, 0, 0.3333, 0, 0, 0, 0, 0, 0
chr1,16051552,G,T CLCNKB	FALSE	Brain-Cerebellar Hemisphere	0.0625, 0.1, 0.0556, 0.0556, 0.4118, 0, 0, 0.0526, 0, 0.1481, 0.0833, 0.1579, 0.075, 0.1818, 0.1176, 0.0267, 0.0385, 0, 0.0667, 0.1304, 0.2963, 0.0909, 0.1, 0.0667, 0.15, 0.2222, 0.1111, 0, 0.0192, 0.0833, 0.1818, 0.0667, 0.5, 0.0097, 0.2143, 0.5333, 0.0556, 0, 0.5, 0.2308, 0.0976, 0.1429, 0.2917, 0.125, 0.1944, 0.2, 0.1081, 0.0909, 0.0741, 0.1739, 0.15, 0.075, 0.0718, 0.1239, 0.0556, 0.1176, 0.2…
chr1,16051552,G,T CLCNKB	FALSE	Brain-Cerebellum	0.0667, 0.125, 0.0714, 0.1333, 0.0541, 0.15, 0.0426, 0.1429, 0.2, 0.0471, 0.4118, 0.0435, 0.0588, 0.0256, 0.1333, 0.1026, 0.1667, 0.2, 0.1053, 0.1, 0.1111, 0.4545, 0.1026, 0.2, 0.04, 0.1333, 0.1429, 0, 0.3, 0.1053, 0.0909, 0.0769, 0.1364, 0.1765, 0.1304, 0.04, 0, 0.0612, 0.05, 0.0455, 0.1429, 0.0625, 0.5111, 0.0909, 0.1111, 0.1579, 0.0286, 0.0732, 0.2308, 0.0455, 0.2105, 0.0938, 0.0411, 0.2083, 0…
chr1,16051552,G,T CLCNKB	FALSE	Brain-Cortex	0.5, 0, 0, 0, 0, 0.093, 0, 0.5, 0, 0, 0, 0, 0, 0, 0, 0, 0, 0, 0, 0.6667, 0, 0, 0, 0, 0, 0, 0, 0, 0, 0, 0, 0, 0.5, 0.5, 0, 0, 0, 0, 0, 0.3333, 0, 0, 0.25, 0, 0, 0.5, 0.25, 0, 0, 0, 0, 0, 0.1429
chr1,16051552,G,T CLCNKB	FALSE	Brain-Frontal Cortex	0, 0, 0, 0, 0, 0, 0, 0, 0, 0, 0, 0, 0, 0, 0, 0, 0, 0, 0, 0, 0, 0, 0, 0, 0, 0, 0.3333, 0, 0, 0, 0
chr1,16051552,G,T CLCNKB	FALSE	Brain-Hypothalamus	0, 0, 0, 0, 0, 0, 0, 0, 0, 0, 0, 0, 0, 0, 0, 0, 0, 0, 0, 0, 0, 0, 0, 0, 0, 0, 0, 0, 0, 0, 0, 0, 0, 0, 0.5, 0, 0, 0, 0, 0, 0, 0, 0, 0, 0, 0, 0, 0, 0, 0.5, 0, 0, 0, 0, 0, 0, 0.3333, 0, 0, 0
chr1,16051552,G,T CLCNKB	FALSE	Brain-Putamen	0, 0, 0, 0, 0, 0, 0, 0, 0, 0, 0, 0.6667, 0, 0, 0, 0, 0, 0, 0, 0, 0
chr1,16051552,G,T CLCNKB	FALSE	Brain-Substantia nigra	0.5, 0, 0, 0, 0, 0, 0, 0, 0, 0, 0, 0, 0, 0, 0, 0, 0, 0, 0
chr1,16051552,G,T CLCNKB	FALSE	Breast-Mammary Tissue	0, 0.5, 0, 0, 0, 0, 0, 0, 0, 0, 0, 0, 0, 0, 0, 0, 0, 0, 0, 0, 0, 0, 0, 0.2, 0, 0, 0, 0, 0, 0, 0, 0, 0, 0, 0, 0, 0, 0, 0, 0, 0.3333, 0, 0, 0, 0, 0, 0, 0, 0, 0, 0.5, 0, 0, 0, 0, 0.1875, 0, 0, 0, 0.5, 0.8333, 0, 0, 0, 0, 0, 0, 0, 0, 0, 0.25, 0, 0, 0, 0, 0, 0.5, 0, 0.1429, 0, 0, 0, 0, 0, 0, 0, 0, 0, 0, 0, 0, 0, 0, 0.1667, 0, 0, 0, 0.3333, 0, 0, 0, 0, 0, 0, 0, 0, 0
chr1,16051552,G,T CLCNKB	FALSE	Colon-Sigmoid	0, 0, 0, 0, 0, 0.2, 0, 0, 0, 0, 0, 0, 0, 0, 0, 0, 0, 0, 0, 0, 0, 0, 0, 0, 0, 0, 0, 0, 0, 0, 0, 0, 0, 0, 0, 0, 0, 0, 0, 0, 0, 0, 0, 0, 0, 0, 0, 0, 0, 0, 0, 0, 0, 0, 0, 0, 0, 0, 0, 0, 0, 0, 0, 0, 0, 0, 0, 0, 0.25, 0, 0, 0, 0.5, 0, 0, 0.1667, 0, 0, 0, 0, 0, 0, 0, 0, 0, 0, 0, 0, 0, 0, 0, 0, 0, 0, 0, 0, 0, 0, 0, 0, 0, 0, 0, 0, 0, 0, 0, 0, 0, 0, 0, 0, 0
chr1,16051552,G,T CLCNKB	FALSE	Colon-Transverse	0, 0, 0, 0, 0, 0, 0, 0, 0, 0, 0, 0, 0, 0, 0, 0, 0, 0, 0, 0, 0, 0, 0, 0, 0, 0, 0, 0, 0, 0, 0, 0, 0, 0, 0, 0, 0, 0, 0, 0, 0, 0, 0, 0, 0, 0, 0, 0, 0, 0, 0, 0, 0.1429, 0, 0, 0, 0, 0, 0.2, 0, 0.5, 0, 0.25, 0, 0, 0, 0, 0, 0, 0.5, 0, 0, 0.037, 0, 0, 0, 0, 0, 0, 0, 0, 0, 0, 0, 0.4, 0.6667, 0, 0, 0, 0, 0, 0.25, 0.0714, 0, 0, 0, 0, 0, 0, 0, 0, 0.1667, 0, 0
chr1,16051552,G,T CLCNKB	FALSE	Esophagus-Gastroesophageal Junction	0, 0, 0, 0, 0, 0, 0, 0, 0, 0.5, 0, 0, 0, 0, 0, 0, 0, 0, 0, 0, 0, 0, 0.3333, 0, 0, 0, 0.3333, 0.5, 0, 0, 0, 0, 0, 0, 0.1667, 0.1667, 0, 0, 0, 0, 0, 0, 0.1, 0.6667, 0, 0, 0.5, 0, 0, 0.5, 0, 0.5, 0, 0.5, 0, 0, 0, 0, 0, 0, 0.2, 0, 0, 0, 0, 0, 0.25, 0, 0, 0, 0, 0, 0, 0, 0, 0, 0, 0, 0, 0, 0, 0, 0, 0, 0, 0, 0, 0, 0, 0, 0, 0, 0, 0, 0, 0, 0.3333, 0, 0, 0, 0, 0, 0, 0, 0, 0, 0, 0, 0, 0.3333, 0, 0, 0, 0, 0, …
chr1,16051552,G,T CLCNKB	FALSE	Esophagus-Muscularis	0, 0, 0, 0, 0, 0, 0.1667, 0, 0, 0, 0, 0, 0, 0, 0, 0, 0, 0, 0, 0, 0, 0, 0, 0, 0, 0, 0, 0, 0.3333, 0, 0, 0, 0.5, 0, 0, 0, 0, 0, 0, 0, 0, 0, 0, 0, 0, 0, 0.3333, 0, 0, 0, 0, 0, 0, 0, 0, 0, 0, 0, 0, 0, 0, 0, 0.25, 0.6667, 0, 0, 0, 0, 0, 0, 0, 0, 0, 0, 0, 0, 0, 0, 0, 0, 0, 0, 0, 0, 0.6667, 0.5, 0, 0, 0, 0, 0, 0, 0, 0, 0, 0, 0, 0, 0, 0.6667, 0, 0, 0.12, 0.2, 0, 0.5, 0, 0, 0, 0, 0, 0, 0, 0, 0, 0, 0, 0, 0…
chr1,16051552,G,T CLCNKB	FALSE	Heart-Atrial Appendage	0, 0, 0, 0.2222, 0, 0.2, 0, 0, 0, 0, 0, 0.1111, 0, 0.2222, 0.0625, 0.1667, 0, 0, 0.0625, 0, 0.1053, 0, 0, 0.1111, 0, 0, 0.25, 0.0714, 0, 0, 0, 0, 0, 0, 0.1538, 0.08, 0, 0.0833, 0.0588, 0, 0.0667, 0.1429, 0, 0, 0, 0.1111, 0, 0.0833, 0.0833, 0, 0, 0.037, 0.0667, 0, 0, 0.0455, 0.1333, 0.0667, 0.1176, 0, 0, 0.0909, 0, 0.0667, 0, 0, 0, 0, 0, 0.0909, 0.0667, 0, 0, 0, 0, 0.125, 0, 0.0833, 0, 0.1, 0, 0.0…
chr1,16051552,G,T CLCNKB	FALSE	Heart-Left Ventricle	0, 0, 0, 0.1111, 0, 0, 0, 0, 0, 0, 0, 0, 0, 0, 0, 0, 0, 0, 0, 0, 0, 0, 0, 0, 0.1667, 0, 0, 0, 0, 0, 0, 0.125, 0, 0, 0, 0, 0, 0, 0, 0, 0, 0, 0, 0, 0, 0, 0.2, 0, 0, 0, 0, 0, 0.2857, 0, 0.0455, 0, 0.4, 0, 0, 0, 0, 0, 0, 0, 0, 0, 0.5, 0.0909, 0, 0, 0.25, 0.3333, 0.125, 0, 0, 0.1667, 0, 0, 0, 0, 0, 0, 0, 0, 0, 0.2308, 0, 0, 0, 0, 0, 0, 0, 0.0833, 0, 0.1, 0, 0.2308, 0, 0.1765, 0.1176, 0.1818, 0, 0, 0, …
chr1,16051552,G,T CLCNKB	FALSE	Lung	0, 0, 0, 0, 0, 0, 0.25, 0, 0, 0, 0.5, 0, 0, 0, 0, 0, 0, 0, 0, 0, 0, 0, 0.25, 0, 0, 0, 0, 0, 0, 0, 0, 0, 0, 0, 0, 0, 0, 0, 0, 0, 0, 0, 0, 0, 0, 0, 0, 0, 0, 0, 0, 0, 0, 0, 0, 0, 0, 0, 0, 0.1111, 0, 0, 0, 0, 0.5, 0, 0, 0, 0, 0, 0, 0, 0, 0, 0, 0, 0, 0, 0, 0, 0, 0, 0, 0, 0, 0, 0, 0, 0, 0, 0, 0, 0.25, 0, 0, 0, 0, 0, 0, 0, 0, 0.3333, 0, 0, 0, 0, 0, 0, 0, 0, 0.6667, 0, 0, 0, 0, 0, 0, 0, 0, 0, 0, 0, 0, 0,…
chr1,16051552,G,T CLCNKB	FALSE	Muscle-Skeletal	0, 0.5, 0, 0, 0, 0, 0, 0, 0.5, 0, 0, 0, 0.3333, 0, 0, 0, 0, 0, 0, 0, 0, 0, 0, 0, 0, 0, 0, 0, 0, 0, 0, 0, 0.5, 0, 0, 0, 0, 0, 0, 0, 0, 0, 0, 0, 0, 0.5, 0, 0, 0, 0, 0, 0, 0, 0, 0, 0, 0, 0, 0, 0, 0, 0, 0, 0, 0, 0, 0, 0, 0, 0, 0.5, 0, 0.5, 0, 0, 0, 0, 0, 0, 0, 0
chr1,16051552,G,T CLCNKB	FALSE	Nerve-Tibial	0, 0, 0, 0, 0, 0, 0, 0, 0, 0, 0, 0, 0, 0, 0, 0, 0, 0, 0, 0, 0, 0, 0, 0, 0, 0, 0, 0, 0, 0, 0, 0, 0, 0, 0, 0, 0, 0, 0, 0, 0, 0, 0.3333, 0, 0, 0, 0, 0, 0, 0, 0, 0, 0, 0.0588, 0, 0, 0, 0, 0, 0.0833, 0, 0, 0, 0, 0, 0.0526, 0.5, 0, 0, 0.1, 0, 0, 0.25, 0, 0, 0, 0, 0.125, 0, 0.3333, 0, 0, 0, 0, 0.0667, 0, 0, 0.0833, 0, 0, 0, 0, 0.1667, 0, 0, 0, 0, 0.1429, 0, 0.2, 0, 0, 0, 0, 0, 0, 0.125, 0, 0, 0, 0, 0, 0…
chr1,16051552,G,T CLCNKB	FALSE	Ovary	0.2857, 0.1111, 0.25, 0, 0, 0.1667, 0, 0, 0, 0, 0, 0, 0, 0, 0, 0, 0, 0, 0, 0, 0, 0, 0.3333, 0, 0, 0, 0.125, 0, 0, 0.0714, 0, 0, 0, 0, 0, 0.3333, 0, 0, 0, 0, 0.2, 0, 0, 0.1818, 0.1538, 0, 0, 0, 0, 0, 0.2727, 0.2, 0, 0, 0, 0.3333, 0, 0, 0, 0, 0.125, 0, 0, 0.1667, 0, 0, 0, 0, 0, 0, 0, 0, 0.1111, 0, 0, 0, 0, 0.0833, 0, 0.25, 0.1111, 0, 0, 0, 0, 0.5, 0, 0.3333, 0, 0, 0, 0, 0.25, 0, 0, 0, 0, 0, 0, 0, 0…
chr1,16051552,G,T CLCNKB	FALSE	Pancreas	0, 0, 0, 0.5, 0, 0, 0, 0.5, 0, 0, 0.2, 0, 0, 0, 0, 0, 0, 0, 0, 0, 0, 0, 0.25, 0, 0, 0, 0, 0.5, 0, 0, 0, 0, 0, 0, 0, 0, 0, 0, 0, 0, 0, 0.3333, 0, 0, 0, 0, 0, 0, 0, 0, 0, 0, 0, 0, 0, 0, 0, 0, 0, 0, 0, 0, 0, 0, 0, 0, 0, 0, 0, 0, 0, 0, 0, 0, 0, 0, 0, 0, 0, 0, 0, 0.3333, 0, 0, 0, 0, 0, 0, 0.0909, 0, 0, 0, 0, 0, 0.1667, 0, 0, 0, 0, 0, 0.5, 0, 0, 0, 0, 0.3333, 0, 0, 0, 0, 0.3333, 0, 0, 0, 0, 0.1429, 0, …
chr1,16051552,G,T CLCNKB	FALSE	Pituitary	0, 0.0312, 0, 0.0909, 0.0909, 0.2, 0, 0.1429, 0.2857, 0, 0, 0, 0.6667, 0.0909, 0.0909, 0, 0.5, 0.0588, 0.1071, 0, 0, 0, 0, 0.0909, 0, 0.2857, 0.125, 0.1667, 0, 0.3333, 0, 0, 0.1429, 0, 0.2222, 0.0769, 0, 0.0909, 0.0769, 0, 0.3, 0.3, 0.1176, 0, 0, 0, 0, 0, 0, 0.1765, 0, 0, 0, 0, 0, 0.25, 0.0833, 0.1667, 0, 0, 0.2857, 0, 0.1, 0, 0, 0, 0, 0, 0, 0.0909, 0.0588, 0, 0.3333, 0.2, 0, 0.1, 0, 0, 0.2, 0, 0…
chr1,16051552,G,T CLCNKB	FALSE	Prostate	0, 0, 0.1429, 0, 0, 0, 0, 0, 0, 0, 0, 0, 0, 0, 0, 0, 0, 0, 0, 0, 0, 0, 0, 0, 0, 0, 0.125, 0, 0, 0, 0, 0, 0, 0, 0, 0, 0, 0, 0, 0, 0, 0, 0, 0, 0.3333, 0, 0, 0.25, 0.2, 0, 0, 0.5, 0.1667, 0, 0, 0, 0, 0.1429, 0, 0, 0, 0, 0.1429, 0, 0, 0.2857, 0, 0, 0.3333, 0, 0, 0, 0, 0, 0, 0, 0.25, 0, 0.25, 0, 0, 0.0588, 0, 0, 0, 0, 0, 0, 0, 0, 0.3333, 0
chr1,16051552,G,T CLCNKB	FALSE	Skin-Not Sun_Exposed	0, 0, 0, 0, 0, 0, 0, 0, 0, 0, 0.2, 0, 0, 0, 0, 0, 0, 0, 0, 0.3333, 0, 0, 0, 0, 0, 0, 0, 0, 0, 0.5, 0, 0, 0, 0, 0, 0.5, 0.2, 0, 0, 0, 0, 0, 0, 0, 0, 0, 0, 0, 0, 0, 0, 0, 0, 0, 0, 0, 0, 0, 0, 0, 0, 0, 0, 0, 0, 0.6667, 0, 0, 0, 0, 0, 0, 0, 0, 0.125, 0, 0, 0, 0.3333, 0, 0, 0, 0, 0, 0, 0, 0, 0, 0, 0
chr1,16051552,G,T CLCNKB	FALSE	Skin-Sun Exposed	0, 0, 0, 0, 0, 0, 0, 0, 0.5, 0, 0.25, 0, 0, 0, 0, 0, 0, 0, 0, 0, 0, 0, 0, 0, 0, 0, 0, 0, 0, 0, 0, 0, 0.5, 0, 0, 0, 0, 0, 0, 0, 0, 0, 0.25, 0, 0, 0, 0, 0, 0, 0, 0, 0, 0, 0, 0, 0, 0, 0, 0, 0, 0, 0, 0, 0, 0, 0, 0, 0, 0, 0, 0, 0, 0, 0, 0, 0, 0, 0, 0, 0, 0, 0, 0, 0, 0, 0, 0, 0, 0, 0, 0, 0, 0, 0, 0, 0, 0, 0.5, 0, 0, 0, 0, 0, 0, 0, 0, 0, 0, 0, 0, 0, 0, 0, 0.3333, 0, 0, 0, 0, 0, 0, 0, 0, 0, 0, 0, 0, 0, 0…
chr1,16051552,G,T CLCNKB	FALSE	Small Intestine-Terminal_Ileum	0, 0, 0, 0, 0, 0, 0, 0, 0, 0, 0, 0, 0, 0, 0, 0, 0.5, 0, 0, 0, 0, 0, 0, 0, 0, 0, 0, 0, 0, 0, 0, 0, 0, 0, 0, 0, 0
chr1,16051552,G,T CLCNKB	FALSE	Stomach	0, 0, 0, 0.2857, 0, 0, 0, 0, 0.1, 0, 0.5, 0, 0, 0, 0.5, 0, 0, 0, 0, 0, 0, 0, 0, 0, 0, 0, 0, 0, 0, 0, 0, 0, 0.0769, 0, 0, 0, 0, 0, 0, 0, 0, 0, 0, 0, 0, 0, 0, 0, 0, 0, 0, 0, 0, 0, 0.1667, 0, 0, 0, 0, 0, 0, 0, 0, 0, 0, 0, 0, 0, 0, 0, 0, 0, 0.5, 0.25, 0.2857, 0.5, 0, 0, 0.25, 0, 0, 0, 0, 0, 0, 0, 0, 0.2, 0, 0, 0, 0, 0, 0, 0, 0.3333, 0, 0, 0, 0, 0.4286, 0, 0, 0.125, 0, 0, 0.3333, 0, 0, 0, 0, 0, 0, 0, …
chr1,16051552,G,T CLCNKB	FALSE	Testis	0.1429, 0, 0, 0, 0, 0, 0, 0, 0, 0, 0, 0, 0, 0, 0, 0, 0, 0.125, 0, 0.2222, 0, 0, 0.2222, 0, 0, 0.0909, 0, 0, 0.0769, 0, 0, 0, 0, 0, 0.25, 0.0909, 0, 0, 0, 0, 0, 0, 0.0588, 0, 0, 0, 0, 0.125, 0, 0, 0, 0, 0, 0, 0, 0, 0, 0.0833, 0, 0.0769, 0, 0, 0, 0, 0.1111, 0, 0, 0, 0.2, 0, 0, 0, 0, 0, 0, 0, 0, 0, 0, 0, 0, 0, 0, 0, 0, 0.0909, 0, 0, 0, 0, 0, 0, 0.0769, 0, 0, 0, 0, 0, 0.1538, 0, 0.1818, 0, 0, 0.0588,…
chr1,16051552,G,T CLCNKB	FALSE	Thyroid	0.1143, 0, 0.0571, 0, 0.0545, 0.02, 0.0204, 0.0168, 0.0141, 0.0806, 0, 0, 0.0263, 0.087, 0.0273, 0.0303, 0, 0.0182, 0, 0, 0.1026, 0.0106, 0, 0, 0.0667, 0.0328, 0.0192, 0.0118, 0.0526, 0, 0.0323, 0.0385, 0.069, 0.0147, 0.0156, 0.007, 0.125, 0.0903, 0, 0, 0.0506, 0.0301, 0.1176, 0.0215, 0.0143, 0.0263, 0.1, 0.0156, 0.0645, 0.0238, 0.0217, 0.0833, 0.1111, 0, 0.0421, 0.0571, 0, 0.0286, 0, 0, 0, 0.103…
chr1,16051552,G,T CLCNKB	FALSE	Uterus	0, 0, 0, 0, 0, 0, 0.5, 0, 0, 0.1667, 0, 0.3333, 0, 0, 0, 0, 0, 0.5, 0, 0, 0.1667, 0, 0, 0, 0.25, 0.1818, 0, 0.2857, 0.3333, 0, 0.2, 0.1111, 0, 0, 0.0833, 0, 0, 0.2308, 0, 0.1333, 0, 0, 0, 0, 0, 0, 0, 0, 0, 0, 0.2, 0.4, 0, 0, 0, 0, 0, 0, 0, 0.2222, 0, 0, 0, 0, 0, 0.5, 0.3333, 0, 0.5, 0.1667, 0, 0.5, 0.25, 0, 0, 0, 0, 0, 0, 0, 0.1667, 0, 0
chr1,16051552,G,T CLCNKB	FALSE	Vagina	0, 0, 0, 0, 0, 0, 0.5, 0, 0, 0, 0, 0, 0, 0, 0.1429, 0, 0, 0, 0, 0.4, 0, 0, 0, 0, 0, 0.0833, 0, 0, 0, 0, 0, 0, 0, 0.1667, 0, 0, 0, 0, 0, 0, 0, 0, 0.3333, 0, 0, 0, 0, 0, 0, 0, 0, 0, 0, 0, 0, 0, 0, 0, 0, 0, 0, 0, 0, 0.3333, 0, 0, 0, 0, 0, 0, 0, 0
chr1,16051552,G,T CLCNKB	TRUE	Adipose-Visceral	0
chr1,16051552,G,T CLCNKB	TRUE	Adrenal Gland	0.375, 0.625
chr1,16051552,G,T CLCNKB	TRUE	Artery-Aorta	0, 0, 0.5, 0.5
chr1,16051552,G,T CLCNKB	TRUE	Artery-Coronary	0.6667, 0.0714
chr1,16051552,G,T CLCNKB	TRUE	Artery-Tibial	0.5, 0, 0.5
chr1,16051552,G,T CLCNKB	TRUE	Brain-Amygdala	0
chr1,16051552,G,T CLCNKB	TRUE	Brain-Anterior cingulate_cortex	0.3333
chr1,16051552,G,T CLCNKB	TRUE	Brain-Cerebellar Hemisphere	0.2, 0.6111, 0.4706
chr1,16051552,G,T CLCNKB	TRUE	Brain-Cerebellum	0.6364, 0.3235
chr1,16051552,G,T CLCNKB	TRUE	Brain-Cortex	0, 0.5
chr1,16051552,G,T CLCNKB	TRUE	Brain-Frontal Cortex	0.5
chr1,16051552,G,T CLCNKB	TRUE	Brain-Hypothalamus	0.5, 0
chr1,16051552,G,T CLCNKB	TRUE	Brain-Putamen	0.5
chr1,16051552,G,T CLCNKB	TRUE	Brain-Substantia nigra	0
chr1,16051552,G,T CLCNKB	TRUE	Breast-Mammary Tissue	0.2, 0.5
chr1,16051552,G,T CLCNKB	TRUE	Colon-Sigmoid	0.375, 0.7143
chr1,16051552,G,T CLCNKB	TRUE	Colon-Transverse	0, 0.5
chr1,16051552,G,T CLCNKB	TRUE	Esophagus-Gastroesophageal Junction	0, 0.5, 0.2727
chr1,16051552,G,T CLCNKB	TRUE	Esophagus-Muscularis	0, 0, 0, 0
chr1,16051552,G,T CLCNKB	TRUE	Heart-Atrial Appendage	0, 0, 0.0909, 0.1111
chr1,16051552,G,T CLCNKB	TRUE	Heart-Left Ventricle	0, 0.25
chr1,16051552,G,T CLCNKB	TRUE	Lung	0, 0, 0.25
chr1,16051552,G,T CLCNKB	TRUE	Muscle-Skeletal	0
chr1,16051552,G,T CLCNKB	TRUE	Nerve-Tibial	0, 0, 0.375, 0, 0.2
chr1,16051552,G,T CLCNKB	TRUE	Ovary	0.5
chr1,16051552,G,T CLCNKB	TRUE	Pancreas	0
chr1,16051552,G,T CLCNKB	TRUE	Pituitary	0.5, 0.7
chr1,16051552,G,T CLCNKB	TRUE	Prostate	0.3333, 0.75
chr1,16051552,G,T CLCNKB	TRUE	Skin-Not Sun_Exposed	0, 0.75
chr1,16051552,G,T CLCNKB	TRUE	Skin-Sun Exposed	0.25
chr1,16051552,G,T CLCNKB	TRUE	Small Intestine-Terminal_Ileum	0
chr1,16051552,G,T CLCNKB	TRUE	Stomach	0.25
chr1,16051552,G,T CLCNKB	TRUE	Testis	0.1429, 0, 0, 0.4
chr1,16051552,G,T CLCNKB	TRUE	Thyroid	0.5246, 0.58, 0.5833, 0.4343
chr1,16051552,G,T CLCNKB	TRUE	Uterus	0
chr1,16051552,G,T CLCNKB	TRUE	Vagina	0.2857, 0.3333
chr12,109576149,A,G MVK	FALSE	Adipose-Subcutaneous	0.0417, 0, 0, 0, 0, 0, 0, 0, 0, 0, 0, 0, 0, 0, 0.0333, 0, 0, 0, 0, 0, 0, 0, 0, 0, 0.0294, 0, 0.0513, 0, 0, 0, 0, 0, 0, 0, 0.0244, 0, 0.087, 0, 0, 0, 0, 0, 0, 0, 0.0435, 0, 0, 0, 0, 0, 0.0312, 0, 0, 0, 0.04, 0, 0, 0, 0, 0, 0, 0, 0, 0, 0, 0.027, 0, 0, 0.0286, 0, 0, 0, 0, 0, 0, 0, 0, 0.0588, 0, 0, 0, 0, 0, 0, 0, 0, 0, 0, 0, 0, 0, 0.0339, 0, 0, 0, 0.16, 0, 0, 0, 0, 0, 0, 0, 0, 0, 0, 0, 0, 0, 0, 0, 0,…
chr12,109576149,A,G MVK	FALSE	Artery-Tibial	0, 0, 0, 0, 0, 0, 0, 0, 0, 0, 0, 0, 0, 0, 0, 0, 0, 0, 0, 0, 0, 0, 0, 0, 0, 0, 0, 0, 0, 0, 0, 0, 0, 0, 0, 0, 0, 0, 0, 0, 0, 0, 0, 0, 0, 0, 0.0263, 0, 0, 0, 0, 0, 0, 0, 0, 0, 0, 0, 0, 0, 0, 0, 0, 0, 0, 0, 0, 0, 0, 0, 0, 0, 0, 0, 0, 0, 0, 0, 0, 0, 0, 0, 0, 0, 0, 0.0385, 0, 0, 0, 0, 0, 0, 0, 0, 0, 0, 0, 0, 0, 0, 0.0667, 0, 0, 0, 0, 0, 0, 0, 0, 0, 0.0435, 0, 0, 0, 0, 0, 0, 0, 0, 0, 0, 0, 0, 0, 0, 0, 0…
chr12,109576149,A,G MVK	FALSE	Brain-Cerebellar Hemisphere	0, 0, 0, 0, 0, 0, 0.0556, 0, 0, 0, 0, 0.0164, 0, 0, 0, 0, 0.0455, 0, 0, 0, 0, 0, 0, 0, 0, 0, 0, 0, 0, 0, 0, 0, 0, 0, 0, 0, 0, 0, 0, 0.1, 0.037, 0, 0, 0, 0, 0, 0, 0.037, 0, 0, 0, 0, 0.0333, 0, 0, 0, 0, 0, 0, 0, 0, 0, 0, 0.0769, 0, 0, 0, 0, 0, 0, 0, 0, 0, 0, 0, 0, 0, 0, 0, 0, 0, 0, 0, 0.0435, 0, 0, 0, 0, 0, 0.0059, 0, 0, 0, 0, 0, 0.0385, 0, 0, 0, 0, 0, 0, 0.0027, 0, 0, 0, 0, 0, 0, 0, 0.1579, 0, 0, …
chr12,109576149,A,G MVK	FALSE	Brain-Cerebellum	0, 0, 0, 0, 0, 0, 0.0476, 0.125, 0, 0.0312, 0, 0, 0, 0, 0, 0.1111, 0, 0, 0, 0, 0, 0, 0, 0, 0, 0, 0, 0, 0, 0, 0, 0, 0, 0, 0, 0, 0, 0, 0, 0, 0, 0, 0, 0, 0, 0, 0, 0, 0, 0.04, 0.0263, 0, 0, 0.0345, 0, 0, 0.0333, 0.0625, 0, 0, 0, 0, 0, 0, 0, 0, 0, 0, 0, 0, 0, 0, 0, 0, 0, 0, 0, 0, 0, 0, 0, 0, 0, 0, 0, 0, 0, 0.1176, 0.1111, 0, 0, 0.0769, 0, 0, 0, 0, 0.1429, 0, 0, 0, 0.0455, 0, 0, 0, 0, 0, 0, 0, 0, 0, 0,…
chr12,109576149,A,G MVK	FALSE	Brain-Cortex	0, 0, 0, 0, 0, 0, 0, 0, 0, 0, 0.0357, 0, 0.0263, 0, 0, 0, 0, 0, 0, 0, 0, 0, 0, 0, 0, 0.0303, 0, 0, 0, 0, 0, 0, 0, 0, 0, 0, 0, 0, 0, 0, 0, 0, 0, 0, 0, 0, 0, 0, 0.0526, 0, 0, 0, 0, 0, 0, 0, 0, 0, 0, 0, 0, 0, 0, 0, 0, 0, 0, 0, 0, 0, 0, 0.027, 0.0588, 0, 0, 0, 0, 0.0159, 0.1, 0.0625, 0, 0, 0, 0, 0.0714, 0, 0, 0, 0.027, 0, 0, 0, 0, 0, 0, 0, 0, 0, 0, 0, 0, 0.0208, 0, 0, 0, 0, 0, 0, 0, 0, 0, 0, 0, 0, 0,…
chr12,109576149,A,G MVK	FALSE	Brain-Frontal Cortex	0, 0, 0, 0, 0, 0, 0, 0, 0, 0, 0, 0, 0, 0, 0, 0, 0, 0, 0, 0, 0, 0, 0, 0, 0, 0, 0, 0, 0, 0, 0, 0, 0, 0.0222, 0, 0, 0, 0, 0, 0, 0, 0, 0, 0, 0, 0, 0, 0, 0, 0, 0, 0, 0.0263, 0, 0, 0, 0, 0, 0, 0, 0, 0, 0, 0, 0, 0, 0, 0, 0, 0, 0, 0, 0, 0.05, 0, 0, 0, 0, 0, 0, 0, 0, 0, 0, 0, 0.2105, 0, 0, 0.0108, 0, 0, 0, 0, 0, 0, 0, 0, 0, 0, 0, 0, 0, 0, 0, 0, 0, 0, 0, 0, 0, 0, 0, 0, 0, 0, 0, 0, 0
chr12,109576149,A,G MVK	FALSE	Brain-Spinal cord	0.0204, 0.0308, 0, 0, 0.0208, 0, 0, 0, 0.0261, 0, 0, 0.023, 0.005, 0, 0, 0, 0, 0, 0, 0, 0, 0, 0, 0.0141, 0, 0, 0, 0, 0, 0, 0.0067, 0.0169, 0, 0.007, 0.0179, 0.0118, 0, 0, 0.0073, 0, 0, 0, 0.011, 0, 0, 0, 0, 0.0128, 0, 0, 0, 0, 0, 0, 0, 0, 0, 0, 0, 0, 0, 0, 0, 0, 0.037, 0, 0, 0, 0.0127, 0, 0, 0, 0
chr12,109576149,A,G MVK	FALSE	Cells-Transformed fibroblasts	0, 0.0278, 0, 0.0133, 0, 0, 0, 0, 0.0333, 0.0204, 0.0435, 0.0227, 0, 0, 0, 0, 0, 0, 0, 0, 0.0217, 0, 0.0102, 0, 0, 0, 0, 0, 0, 0.0222, 0, 0, 0, 0, 0, 0, 0, 0, 0, 0, 0, 0, 0, 0, 0, 0, 0, 0, 0, 0, 0, 0.0123, 0, 0.0769, 0, 0, 0, 0, 0, 0, 0, 0, 0, 0, 0, 0, 0, 0.0256, 0, 0, 0, 0, 0.0125, 0.0114, 0, 0, 0, 0, 0, 0, 0, 0, 0, 0, 0, 0, 0, 0, 0, 0.0196, 0, 0, 0, 0, 0, 0.0238, 0, 0, 0, 0, 0, 0, 0, 0, 0, 0, 0…
chr12,109576149,A,G MVK	FALSE	Muscle-Skeletal	0, 0, 0, 0, 0, 0, 0, 0, 0, 0, 0, 0, 0, 0, 0, 0, 0, 0, 0, 0, 0, 0, 0, 0, 0, 0, 0, 0, 0, 0, 0, 0, 0, 0, 0, 0, 0, 0, 0.0588, 0, 0, 0, 0, 0, 0, 0, 0, 0, 0, 0, 0, 0.125, 0, 0, 0, 0, 0, 0, 0, 0, 0, 0, 0, 0, 0, 0, 0, 0, 0, 0, 0, 0, 0, 0, 0, 0, 0, 0, 0.0294, 0, 0, 0, 0, 0, 0, 0, 0, 0, 0, 0, 0, 0, 0, 0, 0.0435, 0, 0, 0, 0, 0, 0, 0, 0, 0, 0, 0, 0.04, 0, 0, 0, 0, 0, 0, 0, 0, 0, 0, 0, 0, 0, 0, 0, 0, 0, 0, 0,…
chr12,109576149,A,G MVK	FALSE	Nerve-Tibial	0, 0, 0, 0, 0, 0, 0, 0.0556, 0, 0, 0.037, 0, 0, 0, 0, 0, 0, 0.0408, 0.0238, 0, 0, 0, 0.0256, 0, 0.0213, 0, 0, 0, 0, 0, 0, 0, 0, 0, 0, 0.05, 0.0294, 0, 0, 0, 0.0204, 0, 0, 0, 0, 0, 0, 0, 0, 0, 0, 0, 0, 0, 0, 0, 0, 0, 0, 0, 0, 0, 0, 0, 0, 0, 0, 0, 0.0192, 0, 0, 0, 0, 0.0312, 0, 0, 0, 0, 0, 0, 0, 0, 0, 0.0357, 0, 0, 0, 0, 0, 0.0179, 0, 0.0364, 0, 0, 0.0116, 0, 0.0417, 0, 0.0233, 0, 0.0339, 0, 0, 0, …
chr12,109576149,A,G MVK	FALSE	Pituitary	0, 0, 0.037, 0, 0, 0, 0, 0, 0, 0, 0, 0, 0, 0, 0, 0.0256, 0.04, 0, 0, 0.0139, 0.016, 0, 0, 0, 0, 0.0333, 0.025, 0.0426, 0, 0, 0, 0, 0.0213, 0, 0, 0, 0, 0, 0, 0, 0.013, 0, 0.0208, 0, 0, 0.0119, 0.0241, 0, 0, 0, 0.0294, 0, 0, 0, 0, 0, 0.0312, 0, 0, 0, 0, 0, 0, 0, 0, 0.0222, 0, 0, 0.0196, 0, 0.0303, 0, 0, 0, 0, 0, 0, 0.0139, 0, 0, 0, 0, 0, 0, 0, 0, 0, 0.0244, 0.0645, 0, 0, 0, 0, 0, 0, 0, 0, 0, 0, 0, …
chr12,109576149,A,G MVK	FALSE	Skin-Not Sun_Exposed	0.0164, 0.0215, 0.0517, 0.0138, 0.0141, 0, 0, 0.0101, 0.009, 0, 0.0068, 0, 0, 0.012, 0, 0.0254, 0, 0.0152, 0.0109, 0.0234, 0.013, 0.0114, 0.0139, 0, 0.0076, 0.0068, 0, 0, 0.0357, 0.0182, 0.0545, 0, 0.0204, 0, 0.0189, 0, 0, 0.0132, 0, 0.0122, 0, 0.0078, 0, 0, 0, 0, 0, 0.0137, 0, 0.0317, 0.0233, 0.027, 0, 0, 0, 0, 0, 0.026, 0.0114, 0, 0, 0.0165, 0.0222, 0.0213, 0.0122, 0, 0, 0, 0, 0.0122, 0, 0, 0, …
chr12,109576149,A,G MVK	FALSE	Skin-Sun Exposed	0, 0.0056, 0, 0, 0, 0, 0, 0.0065, 0, 0, 0.0137, 0.014, 0.0441, 0.021, 0.0127, 0.005, 0, 0, 0, 0, 0, 0, 0, 0, 0.0253, 0.0079, 0, 0, 0.0213, 0, 0.0273, 0.0149, 0.0192, 0.0126, 0.0109, 0.0105, 0, 0.0109, 0, 0.027, 0, 0, 0, 0, 0, 0.0141, 0.0297, 0, 0, 0, 0.0133, 0, 0, 0, 0.012, 0, 0, 0.009, 0, 0.012, 0.0132, 0.0078, 0.0095, 0.0081, 0, 0.0154, 0, 0, 0, 0.0222, 0.0116, 0.0114, 0.0095, 0, 0.0571, 0, 0.0…
chr12,109576149,A,G MVK	FALSE	Whole Blood	0, 0, 0, 0.1053, 0, 0, 0, 0, 0, 0.0769, 0, 0, 0.0909, 0, 0, 0, 0, 0, 0, 0, 0, 0, 0, 0.0556, 0, 0, 0, 0, 0, 0, 0, 0, 0, 0, 0, 0, 0, 0, 0, 0, 0, 0, 0, 0, 0, 0, 0, 0, 0, 0, 0, 0, 0, 0, 0, 0, 0, 0, 0, 0, 0, 0, 0, 0, 0, 0, 0, 0, 0, 0, 0, 0, 0, 0, 0, 0, 0, 0, 0, 0, 0, 0, 0, 0, 0, 0, 0, 0, 0, 0, 0, 0, 0, 0, 0, 0, 0, 0, 0, 0, 0, 0, 0, 0, 0, 0, 0, 0, 0, 0, 0, 0, 0, 0, 0, 0, 0, 0, 0, 0, 0, 0, 0, 0, 0, 0, 0…
chr12,109576149,A,G MVK	TRUE	Adipose-Subcutaneous	0
chr12,109576149,A,G MVK	TRUE	Artery-Tibial	0.0208
chr12,109576149,A,G MVK	TRUE	Brain-Cerebellar Hemisphere	0.1111
chr12,109576149,A,G MVK	TRUE	Brain-Cerebellum	0
chr12,109576149,A,G MVK	TRUE	Brain-Cortex	0
chr12,109576149,A,G MVK	TRUE	Brain-Frontal Cortex	0
chr12,109576149,A,G MVK	TRUE	Brain-Spinal cord	0.0294
chr12,109576149,A,G MVK	TRUE	Cells-Transformed fibroblasts	0
chr12,109576149,A,G MVK	TRUE	Muscle-Skeletal	0.1905
chr12,109576149,A,G MVK	TRUE	Nerve-Tibial	0
chr12,109576149,A,G MVK	TRUE	Pituitary	0.0781
chr12,109576149,A,G MVK	TRUE	Skin-Not Sun_Exposed	0.0196
chr12,109576149,A,G MVK	TRUE	Skin-Sun Exposed	0.0111
chr12,109576149,A,G MVK	TRUE	Whole Blood	0.1111
chr5,41149933,A,G C6	FALSE	Adipose-Subcutaneous	0, 0, 0, 0, 0.0256, 0.0213, 0, 0, 0.0109, 0, 0, 0.0345, 0, 0.0233, 0.0345, 0.0109, 0.0079, 0, 0.0083, 0, 0.0213, 0.005, 0, 0, 0.0323, 0, 0, 0, 0.0133, 0.0213, 0, 0, 0, 0, 0, 0, 0, 0, 0, 0, 0, 0, 0, 0.0421, 0, 0, 0, 0.0119, 0.0312, 0, 0.0189, 0.0242, 0, 0.0263, 0, 0.0323, 0.0377, 0, 0, 0.0357, 0.0345, 0, 0, 0, 0.0303, 0.0238, 0.0045, 0, 0, 0, 0.0117, 0, 0.037, 0, 0.0154, 0.1053, 0.0312, 0, 0, 0, 0…
chr5,41149933,A,G C6	FALSE	Adipose-Visceral	0.0833, 0, 0, 0, 0, 0, 0, 0, 0.0303, 0, 0.0294, 0, 0, 0, 0.0056, 0.0556, 0, 0, 0, 0, 0, 0, 0, 0.0117, 0, 0, 0, 0, 0, 0, 0.0141, 0, 0, 0, 0, 0, 0, 0, 0.0278, 0, 0, 0, 0, 0, 0, 0.0833, 0.0294, 0.0161, 0, 0, 0.0147, 0.0455, 0.0476, 0, 0.0114, 0.0067, 0, 0.0125, 0.0263, 0, 0, 0, 0, 0, 0, 0, 0.0114, 0, 0, 0, 0, 0, 0.0175, 0, 0, 0, 0, 0, 0, 0.018, 0, 0, 0, 0, 0, 0, 0.0182, 0, 0.0042, 0, 0.0185, 0, 0, 0…
chr5,41149933,A,G C6	FALSE	Adrenal Gland	0, 0, 0, 0, 0, 0, 0, 0, 0, 0, 0, 0, 0, 0, 0, 0, 0, 0, 0, 0, 0, 0, 0, 0, 0, 0, 0.2, 0, 0, 0, 0.0588, 0, 0, 0, 0, 0, 0, 0, 0, 0, 0.0588, 0, 0, 0, 0, 0, 0, 0, 0, 0, 0, 0, 0, 0, 0, 0, 0, 0, 0, 0, 0, 0, 0, 0, 0, 0, 0, 0, 0, 0, 0, 0, 0.1111, 0, 0, 0, 0, 0, 0, 0, 0, 0, 0, 0, 0, 0, 0, 0, 0, 0, 0, 0, 0, 0.1667, 0, 0, 0, 0, 0, 0, 0, 0, 0, 0, 0, 0, 0, 0, 0, 0, 0, 0, 0, 0, 0, 0, 0, 0, 0, 0, 0, 0.3333, 0, 0, …
chr5,41149933,A,G C6	FALSE	Artery-Aorta	0, 0, 0, 0, 0, 0.1667, 0, 0, 0, 0, 0, 0, 0, 0, 0, 0, 0, 0, 0, 0, 0, 0, 0, 0, 0, 0, 0, 0, 0, 0, 0, 0, 0, 0, 0, 0, 0, 0, 0, 0, 0, 0, 0, 0, 0, 0, 0, 0, 0, 0, 0, 0, 0.0488, 0, 0, 0, 0, 0, 0, 0, 0.0185, 0, 0.019, 0, 0, 0, 0, 0, 0, 0, 0.2, 0, 0, 0, 0, 0, 0, 0, 0, 0, 0, 0.25, 0, 0, 0, 0, 0, 0, 0.0204, 0, 0, 0, 0, 0, 0, 0, 0, 0, 0, 0, 0.0769, 0, 0, 0, 0, 0, 0, 0, 0, 0, 0, 0, 0, 0, 0, 0, 0, 0, 0, 0, 0.25,…
chr5,41149933,A,G C6	FALSE	Artery-Coronary	0.0385, 0, 0, 0, 0, 0.022, 0, 0, 0, 0, 0, 0, 0.0455, 0, 0, 0, 0.0217, 0, 0, 0, 0, 0, 0, 0.0673, 0, 0, 0, 0, 0.0556, 0, 0, 0, 0, 0.026, 0.0192, 0.0143, 0.0526, 0, 0, 0, 0, 0, 0, 0, 0.029, 0, 0, 0, 0.0714, 0, 0, 0, 0, 0.0142, 0, 0, 0, 0, 0, 0.0286, 0, 0.0082, 0.0345, 0, 0, 0, 0, 0, 0, 0, 0, 0, 0, 0.0426, 0, 0, 0, 0, 0, 0, 0, 0.1, 0, 0, 0, 0, 0, 0, 0, 0, 0, 0.0244, 0.0385, 0, 0.0124, 0, 0, 0, 0, 0.0…
chr5,41149933,A,G C6	FALSE	Artery-Tibial	0, 0, 0, 0, 0, 0, 0, 0, 0, 0, 0, 0, 0, 0, 0, 0, 0, 0, 0, 0, 0, 0, 0, 0, 0, 0, 0.0312, 0, 0, 0, 0, 0, 0, 0, 0, 0, 0, 0, 0, 0, 0, 0, 0.1667, 0, 0, 0, 0, 0, 0.0143, 0, 0, 0, 0, 0, 0, 0, 0, 0, 0, 0, 0, 0, 0, 0, 0, 0, 0, 0, 0, 0, 0, 0, 0, 0, 0, 0, 0, 0, 0, 0, 0, 0, 0, 0, 0, 0, 0, 0, 0, 0.05, 0, 0, 0, 0, 0, 0, 0, 0, 0.0323, 0, 0, 0, 0, 0, 0, 0, 0, 0, 0, 0, 0, 0, 0.0235, 0, 0, 0, 0.0238, 0, 0.04, 0, 0, …
chr5,41149933,A,G C6	FALSE	Brain-Cerebellar Hemisphere	0, 0, 0, 0, 0, 0, 0, 0, 0, 0, 0, 0, 0, 0, 0, 0, 0, 0, 0, 0, 0, 0, 0, 0, 0, 0, 0, 0, 0, 0, 0, 0, 0, 0, 0, 0, 0, 0, 0, 0, 0, 0, 0, 0, 0, 0, 0, 0, 0, 0, 0, 0, 0, 0, 0, 0
chr5,41149933,A,G C6	FALSE	Brain-Cerebellum	0, 0, 0, 0, 0, 0, 0, 0, 0, 0, 0, 0, 0, 0, 0, 0, 0, 0, 0, 0, 0, 0, 0, 0, 0, 0, 0, 0, 0, 0, 0, 0, 0, 0, 0, 0, 0, 0, 0, 0, 0, 0, 0, 0, 0, 0, 0, 0, 0, 0, 0, 0, 0, 0, 0, 0, 0, 0, 0, 0, 0, 0, 0, 0, 0, 0, 0, 0, 0, 0, 0, 0, 0, 0, 0, 0, 0
chr5,41149933,A,G C6	FALSE	Brain-Nucleus accumbens	0, 0, 0, 0, 0, 0, 0, 0, 0, 0, 0, 0, 0, 0, 0, 0, 0, 0, 0, 0, 0, 0, 0, 0, 0, 0, 0, 0.125, 0, 0, 0, 0, 0, 0, 0, 0, 0, 0, 0, 0, 0, 0, 0, 0, 0, 0, 0, 0
chr5,41149933,A,G C6	FALSE	Cells-Transformed fibroblasts	0.2, 0, 0, 0.2, 0, 0.5, 0, 0, 0, 0, 0, 0, 0, 0, 0, 0, 0, 0, 0, 0, 0, 0, 0, 0.0909, 0, 0, 0, 0, 0, 0, 0, 0, 0, 0, 0, 0, 0, 0, 0, 0, 0, 0, 0, 0, 0, 0, 0, 0, 0, 0, 0, 0, 0, 0, 0, 0, 0, 0, 0, 0, 0, 0, 0, 0, 0, 0, 0, 0, 0, 0, 0, 0, 0.125, 0, 0, 0, 0, 0, 0, 0, 0.1111, 0, 0, 0, 0, 0, 0, 0, 0, 0.0588, 0.1818, 0.037, 0, 0.2, 0, 0, 0.5, 0, 0, 0, 0, 0.5, 0, 0, 0, 0, 0, 0, 0, 0, 0, 0, 0, 0, 0, 0, 0, 0, 0.2, …
chr5,41149933,A,G C6	FALSE	Colon-Sigmoid	0, 0, 0, 0, 0, 0, 0, 0, 0, 0, 0.0714, 0, 0, 0, 0, 0, 0.0625, 0, 0, 0, 0.1429, 0, 0, 0, 0, 0, 0, 0, 0, 0, 0, 0, 0, 0, 0, 0, 0.1111, 0, 0, 0.25, 0, 0, 0, 0, 0, 0, 0, 0.5, 0, 0, 0, 0, 0, 0, 0.0345, 0, 0.1429, 0, 0, 0.2, 0.0714, 0, 0, 0, 0, 0, 0, 0, 0, 0, 0, 0, 0.1429, 0, 0.0189, 0.2, 0, 0, 0, 0, 0, 0, 0, 0, 0, 0, 0, 0, 0, 0, 0, 0, 0, 0, 0, 0, 0, 0, 0.125, 0, 0, 0, 0, 0.0161, 0, 0, 0, 0, 0, 0, 0, 0, …
chr5,41149933,A,G C6	FALSE	Colon-Transverse	0, 0, 0, 0, 0, 0, 0, 0, 0, 0, 0, 0.25, 0, 0, 0, 0, 0, 0, 0, 0, 0, 0, 0, 0, 0.1667, 0, 0, 0, 0, 0, 0, 0, 0, 0, 0, 0, 0, 0, 0, 0, 0, 0, 0, 0, 0, 0.1111, 0, 0, 0, 0, 0.3333, 0, 0, 0, 0, 0, 0, 0, 0, 0, 0, 0, 0, 0, 0, 0, 0, 0, 0, 0, 0, 0, 0, 0, 0, 0, 0, 0, 0, 0, 0, 0, 0, 0, 0, 0, 0, 0, 0, 0, 0, 0, 0, 0, 0, 0, 0, 0, 0, 0.25, 0, 0, 0, 0, 0, 0, 0, 0, 0, 0, 0, 0, 0, 0, 0, 0.1667, 0, 0, 0, 0, 0, 0, 0, 0, 0…
chr5,41149933,A,G C6	FALSE	Esophagus-Gastroesophageal Junction	0, 0, 0, 0, 0, 0, 0, 0.0152, 0, 0, 0, 0, 0, 0, 0.125, 0, 0, 0, 0, 0, 0, 0, 0, 0, 0, 0, 0, 0, 0, 0, 0.0323, 0, 0, 0, 0, 0, 0, 0, 0, 0, 0, 0, 0.0769, 0, 0, 0, 0.0769, 0, 0, 0, 0, 0, 0, 0, 0, 0, 0.2, 0, 0, 0.25, 0, 0, 0.1333, 0, 0, 0, 0, 0, 0.0196, 0, 0, 0, 0, 0, 0, 0, 0, 0, 0, 0, 0, 0, 0.2, 0.1111, 0, 0, 0, 0, 0, 0, 0, 0, 0, 0, 0.1, 0.1667, 0, 0, 0, 0, 0, 0, 0.0667, 0, 0, 0, 0, 0, 0, 0, 0, 0, 0, 0,…
chr5,41149933,A,G C6	FALSE	Esophagus-Muscularis	0, 0, 0, 0, 0, 0, 0, 0, 0.1053, 0.037, 0, 0, 0, 0, 0, 0, 0, 0, 0, 0, 0, 0, 0, 0, 0, 0, 0, 0, 0, 0, 0, 0, 0, 0, 0, 0, 0, 0, 0, 0, 0, 0, 0, 0, 0, 0.25, 0, 0, 0, 0, 0, 0, 0, 0.0476, 0, 0, 0, 0, 0, 0, 0, 0, 0, 0, 0, 0, 0, 0, 0, 0, 0, 0.0444, 0, 0.037, 0, 0, 0.0769, 0, 0, 0, 0, 0, 0, 0, 0, 0, 0, 0, 0, 0, 0.0208, 0, 0, 0.0526, 0, 0, 0, 0, 0, 0, 0, 0, 0, 0, 0, 0.125, 0, 0, 0, 0, 0, 0, 0, 0, 0.0435, 0, 0…
chr5,41149933,A,G C6	FALSE	Heart-Atrial Appendage	0, 0.005, 0, 0, 0.0016, 0.006, 0, 0, 0, 0, 0, 0.0139, 0, 0.0131, 0, 0, 0, 0, 0, 0, 0.0022, 0.0244, 0.0131, 0, 0, 0.0065, 0.0125, 0, 0.0139, 0, 0, 0.0074, 0, 0.0017, 0, 0, 0, 0, 0.0127, 0, 0.0244, 0.012, 0.0067, 0, 0.0263, 0.0064, 0, 0, 0, 0.0204, 0, 0.0057, 0, 0, 0.0133, 0.0043, 0, 0, 0, 0, 0, 0.0049, 0.0026, 0, 0, 0.0127, 0, 0, 0.0022, 0, 0.0059, 0, 0.0189, 0.0441, 0.0047, 0.0135, 0.0034, 0, 0, …
chr5,41149933,A,G C6	FALSE	Heart-Left Ventricle	0.0247, 0, 0.0035, 0, 0, 0, 0.0556, 0, 0, 0, 0, 0, 0, 0, 0.1667, 0, 0.0169, 0, 0, 0, 0, 0, 0.0026, 0, 0, 0, 0, 0, 0, 0, 0, 0, 0, 0.0227, 0, 0, 0, 0, 0, 0, 0.0035, 0, 0, 0, 0, 0, 0.0385, 0, 0, 0, 0, 0, 0, 0, 0, 0, 0, 0, 0, 0, 0, 0, 0, 0, 0, 0, 0.0052, 0, 0, 0, 0, 0, 0, 0, 0, 0, 0, 0, 0.0417, 0, 0.0374, 0.0095, 0, 0, 0, 0, 0.0118, 0, 0, 0, 0.1333, 0, 0.25, 0, 0, 0, 0, 0.0303, 0, 0, 0, 0.0037, 0, 0,…
chr5,41149933,A,G C6	FALSE	Lung	0, 0, 0, 0, 0, 0, 0, 0, 0, 0, 0.5, 0, 0, 0, 0, 0.0556, 0, 0, 0, 0, 0, 0, 0, 0, 0, 0, 0, 0, 0, 0, 0, 0, 0, 0, 0, 0, 0, 0, 0, 0, 0, 0, 0, 0, 0, 0, 0, 0, 0, 0, 0, 0, 0, 0.1081, 0, 0, 0, 0, 0, 0, 0, 0, 0, 0.0952, 0, 0, 0, 0, 0, 0, 0, 0, 0, 0, 0, 0, 0, 0, 0, 0.0417, 0, 0, 0, 0, 0, 0, 0, 0, 0.0556, 0, 0, 0, 0, 0.0137, 0, 0, 0, 0.0105, 0, 0, 0, 0.0435, 0, 0, 0, 0.1111, 0, 0, 0, 0, 0, 0, 0, 0, 0, 0, 0, 0…
chr5,41149933,A,G C6	FALSE	Muscle-Skeletal	0, 0, 0, 0, 0, 0, 0, 0, 0, 0, 0, 0, 0, 0, 0, 0, 0, 0, 0, 0, 0, 0, 0, 0, 0, 0, 0, 0, 0, 0.1111, 0, 0, 0, 0, 0, 0, 0.1429, 0, 0, 0, 0, 0, 0, 0, 0, 0, 0, 0, 0, 0, 0, 0, 0, 0, 0, 0, 0, 0, 0, 0, 0, 0, 0, 0, 0, 0, 0, 0, 0, 0, 0, 0, 0, 0, 0, 0, 0, 0, 0, 0, 0, 0, 0, 0, 0, 0, 0, 0, 0, 0, 0, 0, 0, 0, 0, 0, 0, 0, 0, 0, 0, 0, 0, 0, 0, 0, 0, 0, 0, 0, 0, 0, 0, 0, 0, 0, 0, 0, 0, 0, 0, 0, 0, 0, 0, 0, 0, 0, 0, 0,…
chr5,41149933,A,G C6	FALSE	Nerve-Tibial	0, 0, 0, 0, 0, 0, 0, 0, 0, 0, 0, 0, 0, 0.0435, 0.0357, 0, 0, 0, 0, 0, 0, 0, 0, 0, 0, 0, 0, 0, 0, 0, 0, 0, 0, 0, 0, 0, 0, 0, 0, 0, 0, 0.0455, 0, 0.0455, 0, 0, 0.037, 0, 0, 0, 0, 0, 0, 0.1818, 0.0357, 0, 0, 0, 0, 0, 0.0303, 0, 0, 0, 0, 0, 0, 0, 0, 0, 0.0769, 0, 0, 0, 0, 0, 0.1429, 0, 0, 0.0526, 0, 0, 0, 0, 0, 0, 0.0667, 0, 0, 0.1, 0, 0.05, 0, 0, 0, 0, 0, 0, 0, 0.0364, 0, 0.1045, 0, 0, 0, 0, 0, 0, 0…
chr5,41149933,A,G C6	FALSE	Ovary	0, 0, 0.1111, 0, 0, 0, 0.0102, 0, 0, 0, 0, 0.125, 0, 0, 0, 0.0769, 0, 0, 0, 0, 0, 0, 0.01, 0, 0, 0, 0.0714, 0, 0, 0.0189, 0, 0, 0.0667, 0, 0, 0, 0.0426, 0, 0.0308, 0, 0, 0, 0.0196, 0.0133, 0, 0, 0.0244, 0, 0.1304, 0, 0, 0, 0.0137, 0, 0, 0, 0, 0, 0, 0, 0, 0.3333, 0, 0, 0, 0.0204, 0, 0, 0, 0, 0.1429, 0, 0.0488, 0, 0, 0.0077, 0, 0, 0.0204, 0.0238, 0, 0.0435, 0, 0, 0, 0, 0.0096, 0, 0, 0.25, 0, 0, 0, …
chr5,41149933,A,G C6	FALSE	Pituitary	0, 0, 0, 0, 0, 0, 0, 0, 0, 0, 0, 0, 0, 0, 0, 0, 0, 0, 0, 0, 0, 0, 0, 0, 0, 0, 0, 0, 0, 0, 0, 0, 0, 0, 0, 0, 0, 0, 0, 0, 0, 0.5, 0.2, 0, 0, 0, 0, 0, 0, 0, 0, 0, 0, 0, 0, 0, 0, 0.1429, 0, 0, 0, 0.0714, 0, 0, 0, 0, 0, 0, 0, 0, 0.0385, 0, 0, 0, 0, 0, 0, 0, 0, 0, 0, 0, 0, 0, 0, 0, 0, 0, 0, 0, 0, 0
chr5,41149933,A,G C6	FALSE	Skin-Not Sun_Exposed	0, 0, 0.5, 0, 0, 0, 0.3333, 0, 0, 0, 0, 0, 0, 0, 0, 0, 0, 0, 0, 0, 0, 0, 0, 0, 0, 0, 0, 0, 0, 0, 0, 0, 0, 0, 0, 0, 0, 0, 0, 0, 0, 0, 0.0282, 0, 0, 0, 0, 0, 0, 0, 0, 0, 0, 0, 0, 0, 0, 0, 0, 0, 0, 0, 0, 0, 0, 0, 0, 0, 0, 0, 0, 0, 0, 0, 0.0286, 0.125, 0, 0, 0, 0, 0, 0, 0, 0, 0, 0, 0, 0, 0, 0, 0, 0, 0.0769, 0, 0, 0, 0, 0, 0, 0, 0, 0, 0, 0, 0, 0, 0, 0, 0, 0, 0, 0, 0, 0, 0, 0, 0, 0, 0, 0, 0, 0, 0.1, 0,…
chr5,41149933,A,G C6	FALSE	Skin-Sun Exposed	0, 0, 0, 0, 0, 0, 0, 0, 0, 0, 0, 0, 0, 0, 0, 0, 0, 0, 0, 0, 0, 0.2222, 0, 0, 0, 0, 0.3333, 0, 0, 0, 0, 0, 0, 0, 0, 0, 0, 0, 0, 0, 0, 0, 0.0909, 0, 0, 0, 0, 0, 0, 0, 0, 0, 0, 0, 0, 0, 0, 0, 0, 0, 0, 0, 0, 0, 0, 0, 0, 0, 0, 0, 0, 0, 0, 0, 0, 0, 0, 0, 0, 0, 0, 0, 0, 0, 0, 0, 0, 0, 0, 0, 0, 0, 0, 0, 0, 0, 0, 0, 0, 0, 0, 0, 0.3333, 0, 0.1429, 0, 0, 0, 0, 0, 0, 0, 0, 0, 0, 0, 0, 0.2, 0, 0, 0, 0, 0, 0, …
chr5,41149933,A,G C6	FALSE	Small Intestine-Terminal_Ileum	0.0909, 0, 0, 0, 0, 0, 0, 0, 0.2, 0, 0, 0, 0, 0, 0, 0, 0, 0, 0, 0, 0, 0, 0, 0, 0, 0.0833, 0, 0, 0, 0, 0, 0, 0, 0, 0.037, 0, 0, 0, 0.0217, 0, 0, 0, 0, 0, 0, 0, 0, 0, 0, 0, 0, 0, 0, 0, 0, 0, 0, 0, 0, 0, 0, 0, 0.25, 0, 0, 0, 0, 0, 0, 0, 0, 0, 0, 0.125, 0, 0, 0, 0, 0, 0, 0, 0, 0.2, 0, 0, 0, 0, 0, 0, 0, 0, 0, 0, 0, 0, 0, 0.1, 0
chr5,41149933,A,G C6	FALSE	Spleen	0.0071, 0.2, 0, 0, 0, 0.3333, 0, 0, 0, 0.5, 0, 0, 0, 0, 0, 0, 0, 0.5, 0, 0, 0, 0, 0, 0, 0, 0, 0, 0, 0.3333, 0.25, 0, 0, 0, 0, 0, 0.3333, 0, 0, 0, 0, 0
chr5,41149933,A,G C6	FALSE	Stomach	0, 0, 0, 0, 0, 0, 0, 0, 0, 0, 0, 0, 0, 0, 0, 0, 0, 0, 0, 0, 0, 0, 0, 0.125, 0, 0, 0, 0.2, 0, 0.1, 0, 0, 0, 0, 0, 0, 0.0333, 0, 0, 0, 0, 0, 0, 0, 0, 0, 0, 0, 0, 0, 0, 0, 0, 0, 0.1429, 0, 0, 0, 0, 0, 0, 0, 0.1429, 0.1111, 0, 0, 0, 0, 0, 0, 0, 0, 0, 0, 0, 0, 0, 0, 0, 0, 0, 0, 0, 0, 0, 0, 0, 0, 0, 0, 0, 0, 0, 0, 0, 0, 0, 0, 0, 0, 0, 0, 0, 0, 0, 0, 0, 0, 0.1429, 0, 0, 0, 0, 0, 0, 0, 0, 0, 0, 0, 0, 0, …
chr5,41149933,A,G C6	FALSE	Thyroid	0, 0, 0, 0, 0, 0, 0, 0, 0, 0, 0, 0, 0, 0, 0, 0, 0.1364, 0, 0.04, 0, 0, 0, 0, 0, 0, 0, 0.0909, 0, 0, 0, 0, 0, 0, 0, 0, 0, 0, 0, 0, 0.5, 0, 0, 0, 0, 0.0667, 0, 0, 0, 0.1667, 0, 0.0667, 0, 0, 0.2857, 0, 0, 0, 0, 0, 0, 0, 0, 0, 0, 0, 0, 0, 0, 0.0714, 0.1538, 0, 0, 0, 0, 0, 0, 0, 0, 0, 0.1538, 0, 0, 0, 0, 0, 0, 0, 0, 0, 0, 0.0357, 0, 0, 0, 0, 0, 0, 0, 0, 0, 0.0435, 0, 0, 0, 0, 0, 0, 0.5, 0, 0, 0, 0, 0…
chr5,41149933,A,G C6	FALSE	Uterus	0.0556, 0, 0, 0, 0, 0, 0.25, 0, 0, 0, 0.1429, 0, 0, 0.5, 0, 0, 0, 0, 0, 0, 0.0769, 0, 0, 0, 0, 0, 0, 0, 0, 0, 0, 0, 0, 0, 0, 0, 0, 0, 0, 0, 0, 0.1667, 0, 0, 0, 0, 0, 0, 0, 0.2222, 0, 0, 0, 0, 0, 0, 0, 0, 0.125, 0, 0, 0.0714, 0, 0.1111, 0, 0, 0
chr5,41149933,A,G C6	FALSE	Whole Blood	0, 0, 0, 0, 0, 0, 0, 0, 0, 0, 0, 0, 0, 0, 0, 0, 0, 0, 0, 0, 0, 0, 0, 0, 0, 0, 0, 0, 0, 0, 0, 0, 0, 0, 0, 0, 0, 0, 0, 0, 0, 0, 0, 0, 0, 0, 0, 0, 0, 0, 0, 0, 0, 0, 0, 0, 0.3333, 0, 0, 0, 0, 0, 0, 0, 0, 0, 0, 0, 0, 0, 0, 0, 0, 0, 0, 0, 0, 0, 0, 0
chr5,41149933,A,G C6	TRUE	Adipose-Subcutaneous	0.1333, 0.25, 0.375, 0.2222
chr5,41149933,A,G C6	TRUE	Adipose-Visceral	0.1897, 0.3243
chr5,41149933,A,G C6	TRUE	Adrenal Gland	0
chr5,41149933,A,G C6	TRUE	Artery-Aorta	0, 0.25
chr5,41149933,A,G C6	TRUE	Artery-Coronary	0.4
chr5,41149933,A,G C6	TRUE	Artery-Tibial	0.2, 0.4
chr5,41149933,A,G C6	TRUE	Brain-Cerebellar Hemisphere	0
chr5,41149933,A,G C6	TRUE	Brain-Cerebellum	0
chr5,41149933,A,G C6	TRUE	Brain-Nucleus accumbens	0
chr5,41149933,A,G C6	TRUE	Cells-Transformed fibroblasts	0
chr5,41149933,A,G C6	TRUE	Colon-Sigmoid	0.3333
chr5,41149933,A,G C6	TRUE	Colon-Transverse	0
chr5,41149933,A,G C6	TRUE	Esophagus-Gastroesophageal Junction	0.125
chr5,41149933,A,G C6	TRUE	Esophagus-Muscularis	0.5385, 0.5385
chr5,41149933,A,G C6	TRUE	Heart-Atrial Appendage	0.3131
chr5,41149933,A,G C6	TRUE	Heart-Left Ventricle	0.4225, 0.2444, 0.2326, 0.3077
chr5,41149933,A,G C6	TRUE	Lung	0.5, 0
chr5,41149933,A,G C6	TRUE	Muscle-Skeletal	0.3333, 0.3333, 0.5, 0.5
chr5,41149933,A,G C6	TRUE	Nerve-Tibial	0.1538, 0.4444, 0.4211
chr5,41149933,A,G C6	TRUE	Ovary	0.25, 0.2857, 0.3077
chr5,41149933,A,G C6	TRUE	Pituitary	0.3333
chr5,41149933,A,G C6	TRUE	Skin-Not Sun_Exposed	0.6
chr5,41149933,A,G C6	TRUE	Skin-Sun Exposed	0.25, 0.6, 0, 0.4
chr5,41149933,A,G C6	TRUE	Small Intestine-Terminal_Ileum	0
chr5,41149933,A,G C6	TRUE	Spleen	0
chr5,41149933,A,G C6	TRUE	Stomach	0.2308, 0.4545
chr5,41149933,A,G C6	TRUE	Thyroid	0.3636, 0.25
chr5,41149933,A,G C6	TRUE	Uterus	0, 0.3333, 0.4
chr5,41149933,A,G C6	TRUE	Whole Blood	0
