# Supplementary material for: Systematic identification of intron retention associated variants from massive publicly available transcriptome sequencing data
Source: Nat Commun. 2022 Sep 29;13:5357. doi: 10.1038/s41467-022-32887-9 (PMC9522810; doi:10.1038/s41467-022-32887-9)
Supplement: Supplementary file 9 — Source Data [file 41467_2022_32887_MOESM9_ESM.zip › SourceData/Figure4d_source.tsv]

Tier	Count	Detection
Tier1	11	Only TCGA
Tier2	30	Only TCGA
Tier3	17	Only TCGA
Tier4	24	Only TCGA
Tier1	80	Only SRA
Tier2	155	Only SRA
Tier3	123	Only SRA
Tier4	132	Only SRA
Tier1	32	Both
Tier2	22	Both
Tier3	5	Both
Tier4	5	Both
