# Supplementary material for: Systematic identification of intron retention associated variants from massive publicly available transcriptome sequencing data
Source: Nat Commun. 2022 Sep 29;13:5357. doi: 10.1038/s41467-022-32887-9 (PMC9522810; doi:10.1038/s41467-022-32887-9)
Supplement: Supplementary file 9 — Source Data [file 41467_2022_32887_MOESM9_ESM.zip › SourceData/SupplementaryFigure6_source.tsv]

MutKey	IR_ratio_type	P_value
AGRN chr1-1043733-G-T	MAJIQ_PV	0.0754
AGRN chr1-1043733-G-T	IRFinder_IRratio_PV	0.004
AGRN chr1-1043733-G-T	IRFinder_LocalIRratio_PV	0.0022
S100A4 chr1-153544653-C-T	MAJIQ_PV	0.0057
S100A4 chr1-153544653-C-T	IRFinder_IRratio_PV	0.0014
S100A4 chr1-153544653-C-T	IRFinder_LocalIRratio_PV	1e-4
STX6 chr1-180993363-C-T	MAJIQ_PV	0.0059
STX6 chr1-180993363-C-T	IRFinder_IRratio_PV	0.0019
STX6 chr1-180993363-C-T	IRFinder_LocalIRratio_PV	1e-4
BPNT1 chr1-220072847-T-C	MAJIQ_PV	0.2236
BPNT1 chr1-220072847-T-C	IRFinder_IRratio_PV	0.0036
BPNT1 chr1-220072847-T-C	IRFinder_LocalIRratio_PV	0.0024
COG2 chr1-230664589-T-G	MAJIQ_PV	0.4559
COG2 chr1-230664589-T-G	IRFinder_IRratio_PV	0.002
COG2 chr1-230664589-T-G	IRFinder_LocalIRratio_PV	1e-4
NTPCR chr1-232955719-G-A	MAJIQ_PV	0.0062
NTPCR chr1-232955719-G-A	IRFinder_IRratio_PV	0.007
NTPCR chr1-232955719-G-A	IRFinder_LocalIRratio_PV	0.0073
P3H1 chr1-42752532-C-A	MAJIQ_PV	1e-4
P3H1 chr1-42752532-C-A	IRFinder_IRratio_PV	0.006
P3H1 chr1-42752532-C-A	IRFinder_LocalIRratio_PV	1e-4
MMACHC chr1-45508210-A-G	MAJIQ_PV	0.0036
MMACHC chr1-45508210-A-G	IRFinder_IRratio_PV	0.0027
MMACHC chr1-45508210-A-G	IRFinder_LocalIRratio_PV	0.0027
YIPF1 chr1-53871370-A-G	MAJIQ_PV	0.5414
YIPF1 chr1-53871370-A-G	IRFinder_IRratio_PV	0.0063
YIPF1 chr1-53871370-A-G	IRFinder_LocalIRratio_PV	1e-4
USP1 chr1-62447514-A-C	MAJIQ_PV	0.0014
USP1 chr1-62447514-A-C	IRFinder_IRratio_PV	0.0021
USP1 chr1-62447514-A-C	IRFinder_LocalIRratio_PV	0.0018
CDC123 chr10-12196320-G-A	MAJIQ_PV	0.0012
CDC123 chr10-12196320-G-A	IRFinder_IRratio_PV	8e-4
CDC123 chr10-12196320-G-A	IRFinder_LocalIRratio_PV	0.0011
PHYH chr10-13280973-T-C	MAJIQ_PV	0.1466
PHYH chr10-13280973-T-C	IRFinder_IRratio_PV	0.0043
PHYH chr10-13280973-T-C	IRFinder_LocalIRratio_PV	1e-4
TUBGCP2 chr10-133299426-C-T	MAJIQ_PV	1e-4
TUBGCP2 chr10-133299426-C-T	IRFinder_IRratio_PV	1e-4
TUBGCP2 chr10-133299426-C-T	IRFinder_LocalIRratio_PV	1e-4
PGGHG chr11-290388-A-G	MAJIQ_PV	0.0033
PGGHG chr11-290388-A-G	IRFinder_IRratio_PV	0.0013
PGGHG chr11-290388-A-G	IRFinder_LocalIRratio_PV	1e-4
CAT chr11-34456207-G-T	MAJIQ_PV	1e-4
CAT chr11-34456207-G-T	IRFinder_IRratio_PV	0.0045
CAT chr11-34456207-G-T	IRFinder_LocalIRratio_PV	0.0041
CKAP5 chr11-46811006-C-T	MAJIQ_PV	0.2469
CKAP5 chr11-46811006-C-T	IRFinder_IRratio_PV	0.0098
CKAP5 chr11-46811006-C-T	IRFinder_LocalIRratio_PV	0.0031
MAP3K11 chr11-65599394-C-T	MAJIQ_PV	0.0408
MAP3K11 chr11-65599394-C-T	IRFinder_IRratio_PV	0.0184
MAP3K11 chr11-65599394-C-T	IRFinder_LocalIRratio_PV	0.0097
MUS81 chr11-65863210-G-A	MAJIQ_PV	0.0019
MUS81 chr11-65863210-G-A	IRFinder_IRratio_PV	0.0023
MUS81 chr11-65863210-G-A	IRFinder_LocalIRratio_PV	0.0016
MVK chr12-109576149-A-G	MAJIQ_PV	0.0084
MVK chr12-109576149-A-G	IRFinder_IRratio_PV	0.0092
MVK chr12-109576149-A-G	IRFinder_LocalIRratio_PV	1e-4
MIPEP chr13-23809927-T-C	MAJIQ_PV	0.0209
MIPEP chr13-23809927-T-C	IRFinder_IRratio_PV	0.0236
MIPEP chr13-23809927-T-C	IRFinder_LocalIRratio_PV	0.4425
SPART chr13-36331398-C-T	MAJIQ_PV	0.0026
SPART chr13-36331398-C-T	IRFinder_IRratio_PV	0.0016
SPART chr13-36331398-C-T	IRFinder_LocalIRratio_PV	0.0015
SELENOS chr15-101275252-T-G	MAJIQ_PV	NA
SELENOS chr15-101275252-T-G	IRFinder_IRratio_PV	1e-4
SELENOS chr15-101275252-T-G	IRFinder_LocalIRratio_PV	1e-4
RSL24D1 chr15-55183314-C-T	MAJIQ_PV	NA
RSL24D1 chr15-55183314-C-T	IRFinder_IRratio_PV	1e-4
RSL24D1 chr15-55183314-C-T	IRFinder_LocalIRratio_PV	7e-4
SNUPN chr15-75609558-C-G	MAJIQ_PV	1e-4
SNUPN chr15-75609558-C-G	IRFinder_IRratio_PV	0.005
SNUPN chr15-75609558-C-G	IRFinder_LocalIRratio_PV	1e-4
FAM234A chr16-263777-T-C	MAJIQ_PV	0.0048
FAM234A chr16-263777-T-C	IRFinder_IRratio_PV	0.1597
FAM234A chr16-263777-T-C	IRFinder_LocalIRratio_PV	0.0034
CYBA chr16-88647096-C-T	MAJIQ_PV	1e-4
CYBA chr16-88647096-C-T	IRFinder_IRratio_PV	1e-4
CYBA chr16-88647096-C-T	IRFinder_LocalIRratio_PV	1e-4
KIAA0100 chr17-28631478-C-T	MAJIQ_PV	0.2359
KIAA0100 chr17-28631478-C-T	IRFinder_IRratio_PV	0.1513
KIAA0100 chr17-28631478-C-T	IRFinder_LocalIRratio_PV	0.0016
SAP30BP chr17-75699872-G-A	MAJIQ_PV	NA
SAP30BP chr17-75699872-G-A	IRFinder_IRratio_PV	0.0015
SAP30BP chr17-75699872-G-A	IRFinder_LocalIRratio_PV	1e-4
C18orf21 chr18-35975096-G-A	MAJIQ_PV	1e-4
C18orf21 chr18-35975096-G-A	IRFinder_IRratio_PV	0.0099
C18orf21 chr18-35975096-G-A	IRFinder_LocalIRratio_PV	1e-4
ECSIT chr19-11507563-C-T	MAJIQ_PV	NA
ECSIT chr19-11507563-C-T	IRFinder_IRratio_PV	0.0021
ECSIT chr19-11507563-C-T	IRFinder_LocalIRratio_PV	1e-4
ELOF1 chr19-11554367-T-C	MAJIQ_PV	1e-4
ELOF1 chr19-11554367-T-C	IRFinder_IRratio_PV	0.0017
ELOF1 chr19-11554367-T-C	IRFinder_LocalIRratio_PV	1e-4
ILVBL chr19-15119418-C-T	MAJIQ_PV	0.0115
ILVBL chr19-15119418-C-T	IRFinder_IRratio_PV	0.0015
ILVBL chr19-15119418-C-T	IRFinder_LocalIRratio_PV	1e-4
NCLN chr19-3203754-A-T	MAJIQ_PV	0.0012
NCLN chr19-3203754-A-T	IRFinder_IRratio_PV	1e-4
NCLN chr19-3203754-A-T	IRFinder_LocalIRratio_PV	1e-4
PIAS4 chr19-4007789-T-G	MAJIQ_PV	0.8323
PIAS4 chr19-4007789-T-G	IRFinder_IRratio_PV	0.002
PIAS4 chr19-4007789-T-G	IRFinder_LocalIRratio_PV	1e-4
RABAC1 chr19-41958950-T-C	MAJIQ_PV	0.0063
RABAC1 chr19-41958950-T-C	IRFinder_IRratio_PV	0.0032
RABAC1 chr19-41958950-T-C	IRFinder_LocalIRratio_PV	1e-4
CIC chr19-42287450-G-A	MAJIQ_PV	0.0037
CIC chr19-42287450-G-A	IRFinder_IRratio_PV	1e-4
CIC chr19-42287450-G-A	IRFinder_LocalIRratio_PV	1e-4
BAX chr19-48954964-T-G	MAJIQ_PV	NA
BAX chr19-48954964-T-G	IRFinder_IRratio_PV	0.0052
BAX chr19-48954964-T-G	IRFinder_LocalIRratio_PV	0.0489
IFIH1 chr2-162277413-A-G	MAJIQ_PV	1e-4
IFIH1 chr2-162277413-A-G	IRFinder_IRratio_PV	1e-4
IFIH1 chr2-162277413-A-G	IRFinder_LocalIRratio_PV	1e-4
SP110 chr2-230178157-C-T	MAJIQ_PV	0.0043
SP110 chr2-230178157-C-T	IRFinder_IRratio_PV	0.0054
SP110 chr2-230178157-C-T	IRFinder_LocalIRratio_PV	9e-4
C20orf96 chr20-278329-C-T	MAJIQ_PV	0.0157
C20orf96 chr20-278329-C-T	IRFinder_IRratio_PV	0.0911
C20orf96 chr20-278329-C-T	IRFinder_LocalIRratio_PV	1e-4
RASSF2 chr20-4800968-T-C	MAJIQ_PV	0.0197
RASSF2 chr20-4800968-T-C	IRFinder_IRratio_PV	0.0078
RASSF2 chr20-4800968-T-C	IRFinder_LocalIRratio_PV	0.0062
MCM8 chr20-5958727-G-T	MAJIQ_PV	0.0921
MCM8 chr20-5958727-G-T	IRFinder_IRratio_PV	0.004
MCM8 chr20-5958727-G-T	IRFinder_LocalIRratio_PV	1e-4
UCKL1 chr20-63945978-G-C	MAJIQ_PV	0.2314
UCKL1 chr20-63945978-G-C	IRFinder_IRratio_PV	0.7781
UCKL1 chr20-63945978-G-C	IRFinder_LocalIRratio_PV	0.0028
CSTB chr21-43774760-C-G	MAJIQ_PV	0.0036
CSTB chr21-43774760-C-G	IRFinder_IRratio_PV	0.0053
CSTB chr21-43774760-C-G	IRFinder_LocalIRratio_PV	1e-4
NAGA chr22-42067764-C-T	MAJIQ_PV	1e-4
NAGA chr22-42067764-C-T	IRFinder_IRratio_PV	1e-4
NAGA chr22-42067764-C-T	IRFinder_LocalIRratio_PV	1e-4
UBA7 chr3-49806068-C-T	MAJIQ_PV	0.0044
UBA7 chr3-49806068-C-T	IRFinder_IRratio_PV	0.0034
UBA7 chr3-49806068-C-T	IRFinder_LocalIRratio_PV	0.0024
GBE1 chr3-81536909-A-G	MAJIQ_PV	0.0013
GBE1 chr3-81536909-A-G	IRFinder_IRratio_PV	0.002
GBE1 chr3-81536909-A-G	IRFinder_LocalIRratio_PV	1e-4
BRD8 chr5-138171038-C-G	MAJIQ_PV	1e-4
BRD8 chr5-138171038-C-G	IRFinder_IRratio_PV	1e-4
BRD8 chr5-138171038-C-G	IRFinder_LocalIRratio_PV	1e-4
EXOC3 chr5-465277-G-A	MAJIQ_PV	1e-4
EXOC3 chr5-465277-G-A	IRFinder_IRratio_PV	0.0037
EXOC3 chr5-465277-G-A	IRFinder_LocalIRratio_PV	1e-4
CCNH chr5-87399393-C-T	MAJIQ_PV	0.0203
CCNH chr5-87399393-C-T	IRFinder_IRratio_PV	0.0027
CCNH chr5-87399393-C-T	IRFinder_LocalIRratio_PV	1e-4
ERAP1 chr5-96803404-T-A	MAJIQ_PV	0.11
ERAP1 chr5-96803404-T-A	IRFinder_IRratio_PV	0.0013
ERAP1 chr5-96803404-T-A	IRFinder_LocalIRratio_PV	0.0013
C6orf89 chr6-36916576-T-C	MAJIQ_PV	1e-4
C6orf89 chr6-36916576-T-C	IRFinder_IRratio_PV	0.0029
C6orf89 chr6-36916576-T-C	IRFinder_LocalIRratio_PV	0.0011
CENPQ chr6-49472788-A-G	MAJIQ_PV	1e-4
CENPQ chr6-49472788-A-G	IRFinder_IRratio_PV	0.0014
CENPQ chr6-49472788-A-G	IRFinder_LocalIRratio_PV	0.0011
RARS2 chr6-87515022-T-C	MAJIQ_PV	0.0018
RARS2 chr6-87515022-T-C	IRFinder_IRratio_PV	0.0017
RARS2 chr6-87515022-T-C	IRFinder_LocalIRratio_PV	0.0017
UFL1 chr6-96552665-A-G	MAJIQ_PV	0.002
UFL1 chr6-96552665-A-G	IRFinder_IRratio_PV	0.0017
UFL1 chr6-96552665-A-G	IRFinder_LocalIRratio_PV	0.0014
ADCK2 chr7-140674264-G-C	MAJIQ_PV	NA
ADCK2 chr7-140674264-G-C	IRFinder_IRratio_PV	1e-4
ADCK2 chr7-140674264-G-C	IRFinder_LocalIRratio_PV	2e-4
MAD1L1 chr7-1936686-C-A	MAJIQ_PV	0.216
MAD1L1 chr7-1936686-C-A	IRFinder_IRratio_PV	0.0036
MAD1L1 chr7-1936686-C-A	IRFinder_LocalIRratio_PV	1e-4
ANLN chr7-36406567-GT-G	MAJIQ_PV	NA
ANLN chr7-36406567-GT-G	IRFinder_IRratio_PV	0.005
ANLN chr7-36406567-GT-G	IRFinder_LocalIRratio_PV	0.0021
OGDH chr7-44707740-A-G	MAJIQ_PV	0.0069
OGDH chr7-44707740-A-G	IRFinder_IRratio_PV	1e-4
OGDH chr7-44707740-A-G	IRFinder_LocalIRratio_PV	1e-4
ASL chr7-66082938-T-C	MAJIQ_PV	0.0015
ASL chr7-66082938-T-C	IRFinder_IRratio_PV	0.0017
ASL chr7-66082938-T-C	IRFinder_LocalIRratio_PV	0.0021
TMEM243 chr7-87196759-C-A	MAJIQ_PV	NA
TMEM243 chr7-87196759-C-A	IRFinder_IRratio_PV	0.0014
TMEM243 chr7-87196759-C-A	IRFinder_LocalIRratio_PV	0.0014
GPAA1 chr8-144085746-A-G	MAJIQ_PV	1e-4
GPAA1 chr8-144085746-A-G	IRFinder_IRratio_PV	0.0035
GPAA1 chr8-144085746-A-G	IRFinder_LocalIRratio_PV	0.0095
FBXO25 chr8-463151-G-A	MAJIQ_PV	0.2856
FBXO25 chr8-463151-G-A	IRFinder_IRratio_PV	0.1117
FBXO25 chr8-463151-G-A	IRFinder_LocalIRratio_PV	0.0014
TMEM245 chr9-109050565-C-T	MAJIQ_PV	0.001
TMEM245 chr9-109050565-C-T	IRFinder_IRratio_PV	0.0016
TMEM245 chr9-109050565-C-T	IRFinder_LocalIRratio_PV	0.002
APTX chr9-32985969-A-T	MAJIQ_PV	NA
APTX chr9-32985969-A-T	IRFinder_IRratio_PV	1e-4
APTX chr9-32985969-A-T	IRFinder_LocalIRratio_PV	1e-4
UBQLN1 chr9-83678437-T-A	MAJIQ_PV	0.0032
UBQLN1 chr9-83678437-T-A	IRFinder_IRratio_PV	0.0019
UBQLN1 chr9-83678437-T-A	IRFinder_LocalIRratio_PV	0.0014
